# Supplementary material for: Regulatory T cells suppress the motility of cytotoxic T cells in Friend retrovirus–infected mice
Source: JCI Insight. 2023 Jul 10;8(13):e167482. doi: 10.1172/jci.insight.167482 (PMC10371334; doi:10.1172/jci.insight.167482)
Supplement: Supporting data values [file jciinsight-8-167482-s124.xlsx]

## Sheet: Figure 2B
8 dpi	10 dpi	14 dpi	14 dpi Tregs dep
0.72	8.74	2.35	5.74
5.79	6.57	1.25	10.17
0.67	6.21	2.78	15.24
1.41	7.49	7.14	13.53
1.54	9.22	10.08	9.8
1.7	1.66	2.4	13.24
4.88	7.39	4.04	3.77
3.03	3.07	7.11	5.02
0.8	3.89	10.72	9.89
0.84	7.91	5.18	3.08
9.76	5.69	3.88	3.39
1.27	9.14	4.74	5
0.6	9.53	4.73	10.51
2.02	3.61	3.92	6.65
2.63	4.46	4.27	3.59
0.65	3.43	7.15	2.47
1.24	4.44	4.29	4.23
0.89	6.02	4.45	9.23
1.07	3.29	1.94	12.38
1.14	4.18	10.76	2.4
2.62	1.83	6.5	13.16
0.76	9.15	7.29	4.7
1.12	3.35	7.93	2.94
0.82	2.88	3.7	11.52
2.1	7.58	4.16	9.6
1.36	5.81	1.68	7.87
1.77	4.87	1.13	2.91
0.99	7.67	3.73	9.83
4.14	6.45	1.44	7.33
1.39	8.21	4.59	9.66
4.85	12.15	2.69	6.09
1.92	11.43	1.12	7.91
4.63	4.16	1.99	12.29
1.02	4.03	5.1	14.54
1.13	3.16	4.85	3.27
1.02	3.67	3.58	8.96
3.16	8.05	1.78	6.54
4.06	12.82	6.95	5.67
2.52	5.6	9.72	16.22
0.48	2.95	2.01	2.8
1.1	4.53	1.44	1.99
2.3	4.3	8.63	7.89
1.27	4.7	1.87	3.56
6.93	4.05	6.54	12.79
0.99	9.03	7.66	13.52
3.64	9.54	10.55	14.18
0.9	5.92	3.54	13.11
8.57	9.4	2.49	4.91
3.95	6.93	8	4.59
8.75	9.47	11.36	9.22
0.78	4.45	7.06	11.87
0.77	11.78	7.29	2.71
5.95	8.47	1.28	3.59
0.63	9.04	9.11	10.1
5.32	8.17	8.27	9.02
4.17	3.08	3.74	9.06
0.8	3.02	11.48	16.78
5.08	14.28	10.91	12.29
0.28	7.22	9.51	10.31
11.16	8.22	10.89	11.4
0.95	6.92	6.22	11.96
0.82	2.81	5.52	3.33
0.55	3	8.41	3.42
6.69	6.17	2.67	2.18
	7.6	8.55	2.5
5.02	3.1	3.99	9.7
4.56	2.7	6.9	9
4.35	13.16	9.03	10.07
3.16	7.81	4.69	1.05
4.18	4.29	6.25	8.69
1.21	9.02	8.39	2.61
1.74	4.04	9.48	3.51
4.81	3.12	10.1	7.76
1.36	5.57	6.63	8.61
4.15	8.13	7.86	8.99
4.59	11.6	8.4	11.55
4.86	8.38	1.39	10.63
5.37	7.65	1.47	4.33
3.49	9.94	4.38	10.21
3.98	7.55	4.15	5.17
2.87	10.78	10.3	12.7
5.45	9.01	2.4	11.14
4.86	11	4.14	11.95
5.59	8.18	2.37	3.81
4.48	3.13	8.92	11.35
3.15	14.73	1.11	3.22
4.58	9.16	13.34	12.2
1.98	6.04	8.54	3.47
3.3	10.37	5.39	9.24
4.36	9.54	8.49	10.67
5.87	9.94	9.04	8.85
4.83	12.09	6.03	6.78
3.84	6.84	8.48	10.24
5.01	8.84	9.1	4.33
4.68	8.26	5.53	10.18
2.72	3.14	4.17	11.38
11.61	10.26	5.28	8.74
5.61	10.1	4.9	13.82
3.89	13.19	5.63	5.42
2.97	6.5	4.69	11.79
1.98	10	6.23	7.13
3.75	7.13	3.07	12.97
1.45	5.84	3.02	12.46
2.39	13.05	1.84	8.16
1.59	11.51	10.66	11.99
2.05	10.3	6.48	4.5
1.65	13.45	5.01	4.92
2.27	2.66		8.85
3.86	5.67	7.65	5.88
5.23	13.26	1.69	2.91
1.41	4.43	7.23	8.61
5.76	9.21	5.03	10.23
4.97	10.72	8.06	1.2
3.31	12.48	7.22	9.77
5.04	8.27	9.93	4.71
7.82	7.14	7.56	3.07
8.18	7.67	3.58	12.31
4.16	13.52	5.79	9.06
1.23	7.72	5.75	11.59
5.7	8.54	4.95	4.82
5.7	6.63	8.73	6.82
7.58	9.66	11.88	3.67
5.41	8.2	4.58	10.25
8.44	16.14	3.14	3.86
4.74	6.65	8.71	12.45
6.9	7.54	7.14	3.69
1.24	10.86	4.79	12.9
3.09	4.53	8.78	7.26
5.28	5.87	4.25	7.66
4.3	12.97	4.17	10.88
5.24	6.24	9.19	9.72
4.43	9.48	5.23	13.66
5.03	10.77	7.08	7.1
1.29	8.42	2.8	9.92
6.13	10.79	9.6	10.18
6.37	6.92	6.37	11.62
4.33	6.65	8.02	10.18
1.34	4.35	7.64	7.91
6.6	13.64	11.44	9.37
4.24	10.9	9.73	8.8
5.34	11.65	7.88	10.76
4.98	12.64	3.1	3.17
4.15	8.25	3.71	4.1
4.97	11.76	3.11	5.1
4.88	6.69	4.72	3.01
5.45	10.6	7.44	7.39
4.28	10.66	7.42	3.42
3.1	11.68	8.29	11.07
1.45	5.42	1.95	10.24
4.48	11.43	7.93	12.41
5.89	9.42	2.53	8.01
3	9.49	9.3	6.1
6.12	12.04	5.84	6.63
3.51	12.76	12.17	3.64
5.87	6.9	8.79	3.28
3.6	11.06	4.03	9.88
2.19	7.29	9.78	6.15
2.52	7.22	7.93	10.18
4.45	12.38	4.32	4.16
3.98	13.24	12.42	11.46
	12.4	6.19	10.05
8.79	11.32	10.48	9.06
3.33	11.61	2.79	8.44
7.6	8.16	6.41	14.08
7.3	8.17	2.06	11.73
5.1	5.47	2.14	9.62
2.36	16.4	5.71	2.32
8.14	11.09	3.71	3.4
4.92	12.26	6.24	14.58
5.29	12.58	9.58	4.44
5.58	7.87	8.73	6.38
1.23	9.88	8.24	7.49
9.61	3.16	1.42	3.51
8.24	11.62	1.59	12.81
5.14	11.26	7.93	13.04
4.69	9.85	4.56	9.96
10.38	10	9.05	9.74
3.28	7.93	2.08	3.43
5.58	5.31	2.62	13.74
5.37	12.92	8.78	5.94
7.53	6.94	9.59	3.62
9.08	12.78	6.25	3.41
3.98	15.95	8.52	7.65
2.26	9.69	10.48	11.09
4.95	10.04	6.06	11.44
5.82	10.43	10.34	16.01
4.41	14	4.51	12.26
7.9	9.82	2.49	9.4
11.77	10.41	7.83	3.09
4.91	13.55	8.99	17.73
1.01	6.04	3.35	10.5
1.43	9.28	9.49	2.99
2.59	16.41	4.31	2.29
8.78	10.85	8.2	13.49
3.38	7.54	8.42	8.31
4.56	9.38	6.87	9.13
1.98	14.31	1.76	12.66
1.7	8.14	7.3	16.41
8.16	4.2	4.04	6.74
2.22	9.75	1.61	9.04
1.14	9.99	10.57	8.79
8.95	8.39	8.39	9.48
8.8	8.22	4.89	4.92
6.74	11.56	3.6	8.33
7.96	10.58	8.7	11.41
6.78	12.78	5.65	11.37
10.62	7	5.3	11.81
5.44	9.29	6.41	2.8
10.11	13.13	4.39	13.32
9.57	13.37	5.99	8.37
8.58	6.3	8.52	11.61
10.3	8.99	5.17	9.09
1.16	4.05	7.29	6.11
12.21	5.44	11.08	10.01
8.4	8.44	1.45	10.61
8.87	12.89	9.3	6.21
6.61	12.75	6.32	2.61
6.17	8.92	6.87	12.58
5.78	9.44	9.16	7.11
5.24	7.99	10.22	13.34
9.33	11.14	2.97	6.45
10.74	13.71	7.61	4.93
7.66	11.98	3.43	9.96
8.21	5.56	8.29	6.43
0.91	10.33	11.02	7.98
7.56	9.26	4.6	11.14
3.43	11.99	5.6	3.68
7.92	9.54	8.42	7.63
1.14	9.04	5.83	7.53
7.98	2.13	10.77	7.28
3.84	3.69	9.19	9.99
14.23	8.88	7.21	8.57
5.02	12.01	8.62	4.18
3.93	4.02	8.71	8.52
8.57	6.12	5.46	8.52
8.9	2.86	3.23	5.87
6.72	12.55	9.59	11.01
5.82	8.3	11.01	11.13
3.47	6.96	14.22	8.5
5.16	7.53	1.47	9.8
7.04	12.97	3.49	15.76
6.76	10.99	2.64	3.86
8.9	1.8	11.17	5.83
6.05	2.9	6.33	3.43
6.4	8.66	9.06	14.87
9.38	8.44	6.75	9.2
4.44	2.79	4.59	5.34
9.61	3.24	2.87	5.04
10.01	10.46	6.54	10.7
11.88	17.8	6.54	8.56
1.7	5.53	9.36	9.85
7.31	3.24	9.35	6.17
9.25	13.97	7.34	12.43
10.16	4.81	11.01	11.19
12.64	1.07	6.82	2.54
10.9	12.76	2.59	6.31
6.15	13.41	7	5.49
6.88	9.48	7.12	3.04
5.04	10.24	8.22	2.36
7.98	11.24	6.31	5.19
12.26	6.48	6.12	6.47
6.9	9.95	5.52	2.07
7.85	11.28	6.93	10.65
5.7	13.4	10.8	3.28
	6.95	7.16	10.06
	10.1	13.42	8.86
	11.34	1.53	2.57
	11.01	7.37	9.2
	12.46	10	4.16
	10.95	6.69	10.79
	4.22	7.21	9.25
	10.72	8.1	8.63
	6.91	7.84	6.25
	12.08	10.79	8.97
	10.5	4.47	13.4
	16.38	11.25	15.32
	10.8	2.44	4.8
	11.73	7.11	12.04
	2.72	12.68	12.8
	7.61	5.56	3.14
	9.73	3.98	16.64
	11.48	10.05	7.95
	10.62	9.23	9.99
	10.39	0.88	12.35
	3.74	12.41	8.3
	6.31	9.97	10.06
	11.23	9.49	9.91
	14.23	2.14	6.89
	13.1	11.08	4.22
	12.03	3.16	14.01
	8.84	6.04	10.09
	2.9	3.55	14.67
	5.82	5.69	6.94
	6.18	11.3	11.29
	11.8	9.65	14.68
	3.16	7.52	7.64
	16.84	2.71	13
	8.23	4.73	3.28
	1.32	13.66	7.36
	2.82	8.31	10.09
	4.05	3.79	7.55
	11.93	1.45	7.55
	8.19	8.85	6.12
	3.28	7.44	3.09
	10.39	4.94	14.49
	7	5.54	9.05
	4.56	6.27	13.42
	10.87	9.1	12.87
	7.51	7.52	10.12
	13.24	9.22	9.59
	12.38	12.78	9.52
	11.01	7.55	8.38
	14.3	3.55	10.09
	15.36	11.36	13.4
	13.01	3.68	1.21
	9.25	13.89	6.94
	8.14	8.26	3.19
	8.99	6.45	6.81
	10.49	8.95	14.54
	13.78	6.68	2.1
	9.31	8.84	13.79
	5.06	7.22	7.2
	10.18	9.06	12.79
	10.84	12.96	8.39
	9.74	8.97	11.79
	12.53	11.21	11.32
	8.7	10.89	11.97
	5.7	3.75	13.78
	8.75	8.82	3.68
	12.27	6.48	3.81
	6.27	2.96	10.02
	10.43	5.57	9.22
	4.09	8.29	9.32
	7.46	8.24	9.2
	12.82	10.33	8.95
	8.6	4.3	14.24
	9.93	6.23	10.93
	11.93	12.5	10.75
	8.52	11.01	2.87
	9.2	9.85	8.25
	6.52	2.46	5.33
	3.19	12.16	10.27
	3.99	8.08	16.19
	13.69	9.01	7.2
	3.05	2.79	9.58
	5.91	2.08	8.12
	12.69	1.72	13.45
	1.16	10.35	9.62
	10.09	6.65	11.05
	8.19	11.89	11.02
	12.78	4.62	7.77
	9.9	3.34	9.72
	8.78	6.83	11.28
	12.39	8.69	8.89
	8.41	10.74	9.82
	12.16	6.32	7.72
	5.35	10.27	7.47
	6.27	7.71	8.89
	10.4	6.42	11.07
	11.91	3.22	7.6
	9.61	5.39	5.86
	3.35	10.5	4.68
	10.24	6.85	9.91
	11.96	8.16	10.2
	8.75	8.29	7.27
	6.74	14.49	7.92
	9.04	7.38	11.04
	11.81	4.48	10.78
	11.44	10.93	15.59
	8.59	8.63	6.29
	11.48	4.27	11.63
	4.47	9.55	13.11
	8.09	2.26	12.43
	10.53	9.91	9.34
	11.08	9.27	11.35
	7.7	8.72	6.44
	15.37	5.38	7.05
	10.18	10.73	8.49
	5.39	4.97	11.49
	2.61	11.2	11.34
	3.56	7.22	10.46
	14.44	5.62	6.94
	4.23	6.01	3.81
	9.66		9.91
	11.69	9.22	14.63
	9.32	8.95	13.83
	6.15	1.02	9.01
	10.71	2.23	8.64
	10.22	7.96	13.41
	11.11	4.58	12.83
	12.33	5.84	12.6
	2.77	9.15	4.59
	8.8	8.38	8.44
	4.82	6.32	8.21
	9.6	7.75	3.87
	10.76	2.81	9.64
	13.14	1.35	14.66
	3.49	3.82	12.56
	7.54	8.74	12.1
	7.38	3.83	2.59
	15.22	10.89	7.23
	11.09	8.22	8.53
		2.33	6.93
	7.04	9.8	8.56
	8.52	3.16	5.48
	4.24	9.63	13.71
	9.86	7.7	7.13
	6.22	4.35	8.16
	6.7	8.24	11.12
	5.52	9.59	10.23
	7.44	5.74	12.03
	4.02	6.4	10.02
	7.61	2.94	8.94
	8.73	8.38	11
	8.81	7.42	15.52
	8.29	7.36	13.41
	6.2	1.13	11.71
	8.21	6.36	10.39
	8.21	7.51	12.25
	10.36	2.5	10.51
	8.24	1.43	9.94
	6.39	10.27	5.75
	6.98	6.88	7.72
	4.93	7	4.93
	5.77	8.79	7.33
	6.98	5.85	14.63
	5.63	7.52	12.83
	6.63	6.72	12.23
	9.04	4.83	15.42
	8.91	5.29	12.03
	10.25	8.88	13.59
	8.22	5.35	9
	11.98	5.67	6.96
	6.17	6.61	11.41
	7.98	1.94	3.23
	4.71	1.35	9.53
	7.95	1.1	10.95
	4.63	8.8	5.17
	6.58	5.4	5.69
	4.5	4.81	4.64
	5.48	8.43	12.44
	7.88	5.23	12.4
	4.85	4.79	12.13
	12.13	7.43	9.03
	3.96	8.8	8.8
	7.28	7.15	5.6
	6.09	1.49	8
	8.2	5.13	12.93
	6.9	12.37	10.97
	6.65	8.48	8.16
	3	7.82	4.26
	4.56	4.44	7.51
	7.35	6.45	9.39
	6.2	3.56	8.55
	5.77	8.8	8.35
	7.08	4.04	9.62
	11.92	5.77	9.43
	7.65	8.06	8
	5.74	8.75	15.52
	5.99	7.7	13.42
	6.29	5.55	5.06
	7.32	5.17	8.56
	5.55	9.05	10.21
	8.93	6.39	9.03
	5.62	9.83	14.86
	6.76	8.91	8.77
	7.37	7.69	18.81
	7.75	8.81	8.99
	6.53	8.17	3.63
	8.29	5.32	7.54
	9.16	2.6	13.03
	6.96	8.79	10.33
	8.36	6.86	14.29
	2.6	7.83	15.14
	7.28	10.01	6.69
	8.49	8.7	6.53
	7.72	6.94	7.7
	3.94	0.91	13.2
	8.71	1.62	4.15
	11.82	1.53	16.39
	8.25	9.55	10.72
	7.97	8.58	14.89
	5.42	1.59	7.85
	6.61	3.74	10.34
	7.91	7.52	3.56
	4.62	11.89	6.33
	6.21	11.49	8.86
	7.21	9.07	12.55
	5.17	2.11	15.93
	7.89	8.15	5.79
	7.41	7.83	9.83
	5.98	7.82	15.02
	2.78	7.04	14.37
	6.82	6.04	9.89
	8.04	6.32	14.87
	5.17	11.56	17.63
	7.05	8.9	13.23
	2.99	4.4	13.59
	7.3	2.26	8.38
	9.37	5.5	5.15
	5.91	11.13	4.45
	7.54	6.02	8.57
	6.32	9.99	5.76
	1.37	10.95	7.07
	7.84	6.69	6.72
	3.01	8.4	6.78
	7.65	7.24	12.42
	10.82	3.61	6.58
	8.73	3.62	6.82
	6.86	7.46	3.05
	8.75	6.06	10.3
	7.52	9.66	7.6
	7.31	6.14	4.98
	6.54	7.75	3.54
	6.78	3.77	5.48
	7.75	9.18	2.2
	9.06	10.4	5.4
	5.04	6.5	4.29
	5.38	7.2	3.47
	6.39	7.85	2.59
	7.24	6.47
	8.54	4.51	7.07
	6.58	9.27	6.3
	2.34	3.07	6.61
	11.66	2.49	10.42
	7.48	7.56	5.73
	7.84	7.14	6.09
	6.38	6.26	2.81
	2.16	1.7	4.42
	10.27	4.43	8.48
	6.7	3.11	11.86
	6.84	6.5	8.76
	5.33	5.63	10.3
	6.52	8.19	4.86
	5.31	7.3	10.61
	6.04	6.5	3.73
	6.57	5.61	7.18
	9.16	8.34	9.49
	5.39	3.74	10
	7.16	1.96	5.54
	9.77	6.72	1.23
	5.59	9.43	7.48
	9.58	5.41	3.37
	8.83	9.13	4.67
	7.65	8.36	9.76
	5.66	7.87	5.39
	8.97	7.61	3.29
	9.61	9.95	8.9
	8.92	7.28	8.16
	3.83	6.62	7.14
	2.41	9.63	7.78
	10.48	5.96	5.74
	10.74	5.21	10.13
	7.31	2.17	9.68
	4.38	9.22	11.7
	5.23	9.48	10.34
	8.37	5.41	1.87
	8.92	5.99	7.46
	7.42	6.2	5.07
	5.25	3.03	0.81
	7.46	5.77	10.21
	9.38	7.71	8.51
	5.04	5.98	7.87
	5.56	4.36	1.97
	6.06	8.95	12.14
	9.26	5.81	6.6
	2.99	6.62	4.32
	10.09	11.1	9.94
	3.52	10.35	8.65
	9.15	6.76	8.65
	4.36	6.74	5.81
	5.81	9.28	8.42
	9.78	7.41	5.89
	7.3	3.5	0.97
	6.39	10.01	1.75
	3.88	9.57	9.8
	9.51	13.28	5.69
	7.18	9.12	7.22
	10.2	4.74	2.2
	6.77	2.89	5.83
	5	7.55	9
	6.87	7.55	7.62
	5.54	7.73	6.38
	7.34	4.95	3.15
	8.52	9.06	6.99
	7.83	4.45	9.18
	8.83	5.33	10.8
	5.94	3.64	8.46
	3.87	9.47	3.96
	8.75	7.25	10.85
	5.19	7.94	7.38
	6.39	8.2	7.3
	10.95	6.38	5.44
	3.97	10.63	8.99
	9.36	11.16	1.64
	7.18	5.33	6.4
	6.1	6.72	9.1
	9.53	6.83	11.87
	5.4	6.87	4.39
	7.04	4.68	11.34
	8.46	5.6	8.76
	7.86	1.63	5.04
	7.43	5.61	2.35
	6.91	2.99	1.2
	13.17	8.53	9.22
	4.75	7.53	4.71
	7.92	6.54	9.3
	8.86	8.1	7.28
	2.76	3.89	1.97
	6.43	5.82	8.27
	11.28	8.56	9.23
	12.2	8.84	8.23
	9.68	6.07	7.1
	6.96	8.83	4.16
	6.03	6.99	7.7
	9.45	7.44	7.23
	10.55	7.62	3.58
	7.52	0.69	9.46
	2.43	8.92	7.87
	6.32	11.05	5.09
	5.05	1.5	10.63
	8.29	4.13	7.19
	7.79	10.36	0.92
	4.07	5.34	6.21
	6.67	6.43	9.54
	6.23	11.12	5.73
	6.59	8.85	12.83
	1.85	8.82	7.99
	13.32	2.66	14.47
	8.52	5.46	3.47
	5.22	3.58	1.7
	6.22	14.21	9.08
	10.95	7.93	7.62
	10.61	9.94	7.16
	7.99	4.67	6.41
	6.07	9.89	0.74
	6.12	7.7	1.22
	5.81	7.49	1.71
	7.4	10.26	6.38
	8.39	5.88	5.21
	3.38	10.87	1.9
	11.25	4.49	7.08
	5.36	6.97	10.1
	9.09	4.37	9.95
	8.76	7.34	9.54
	5.06	4.76	10.77
	6.71	5.88	6.73
	6.46	8.47	8.87
	9.57	2.07	7.8
	12.6	6.68	0.8
	7.51	7.48	0.85
	10.92	6.57	13.42
	6.01	9.12	4.3
	7.21	7.86	1.77
	4.01	4.96	9.29
	4.84	10.47	8.14
	8.47	9.09	5.31
	4.1	2.3	5.48
	12.31	5.62	7.36
	8.68	8.77	0.99
	8.65	9.05	1.59
	8.35	10.34	0.89
	5.11	7.46	1.79
	4.49	7.66	11.04
	9.22	8.35	8.45
	9.29	10.25	5.91
	9.09	8.7	8.92
	8.96	7.93	8.49
	5.17	9.89	6.66
	10.46	7.66	9.78
	6.44	6.28	2.39
	7.48	10.66	7.02
	7.64	8.82	8.63
	11.32	5.69	11
	4.89	7.2	9.27
	5.81	2.75	3.57
	8.49	9.36	9.04
	10.36	1.57	8.55
	10.96	7.15	6.35
	8.9	6.28	9.1
	3.97	7.41	1.74
	11.2	10.47	10.16
	6.41	10.59	4.2
	13.43	9.39	1.39
	9.59	8.32	3.57
	8.99	7.87	7.75
	4.65	8.66	1.1
	4.81	9.94	1.15
	11.82	6.78	11.52
	8.24	10.02	1.57
	9.02	3.09	3.45
	9.37	7.17	8.65
		5.31	5.78
	1.46	9.71	6.44
	1.15	8.03	8.78
	1.48	5.74	6.36
	1.08	7.11	8.65
	0.9	5.31	6.4
	0.84	9.79	9.42
	10.22	8.57	4.08
	13.94	4.1	7.18
	11.5	8.47	7.09
	6.77	7.2	4.96
	11.87	0.87	6.76
	1.11	9.54	6.07
	1.37	9.17	6.84
	3.9	8.32	7.44
	2.99	10.09	7.53
	2.84	11.56	6.71
	10.92	8.89	9.14
	1.02	11.65	4.68
	4.55	10.96	7.66
	1.2	9.37	6.66
	1.24	10.35	2.45
	2.6	10.98	2.38
	1.21	7.16	2.39
	4.12	7.98	12.64
	6.79	8.81	6.61
	1.19	8.96	3.76
	9.49	4.98	6.49
	6.22	6.1	8.8
	2.61	6.69	6.39
	1.85	3.24	7.78
	8.46	9.77	6.37
	3.3	6.56	6.85
	2.72	9.71	8.3
	1.28	7.57	9.63
	4.89	7.51	10.18
	3.61	7.09	6.68
	3.31	0.6	6.94
	1.92	3.09	10.22
	9.42	8.25	6.87
	4.1	3.36	6.49
	9.81	10.54	2.41
	11.29	7.23	7.67
	7.91	7.9	11.89
	0.8	1.84	8.5
	1.41	8.78	5.68
	9.91	3.62	6.78
	5.75	6.32	9.02
	10.49	10.43	9.82
	1.79	10.16	7.15
	12.13	9.5	4.86
	4.07	8.1	8.42
	5.74	5.47	7.06
	4.55	3.7	12.82
	9.93	7.92	17.04
	8.52	7.5	5.4
	9.44	7.02	3
	9.9	9	5.9
	9.98	7.95	9.61
	7.92	8.79	5.92
	14.59	9.39	7.26
	4.89	12.59	8.03
	3.42	3.49	7.37
	10.5	7.51	5.11
	13.26	11.73	7.18
	8.96	8.68	8.92
	9.7	6.31	10.56
	3.81	9.25	7.63
	12.79	10.4	6.8
	7.6	8.18	9.27
	5.33	10.02	9.74
	6.63	8.09	5.76
	7.91	1.57	11.36
	5.58	8.19	6.07
	9.68	7.68	5.64
	2.6	9.22	6.03
	6.78	11.89	14.44
	12.51	2.53	9.35
	7.32	9.58	8.86
	10.73	5.77	6.66
	4.64	10.03	8.67
	13.15	8.34	4.63
	7.49	6.96	4.11
	8.97	9.36	9.48
	11.33	4.9	7.8
	9.63	4.56	8.99
	11.21	10.71	10.77
	12.71	9.94	8.31
	12.04	8.96	8.05
	11.19	10.19	9.04
	0.94	5.44	9.06
	6.63	5.99	8.28
	4.08	9.85	10.16
	8.95	8.59	14.89
	6.34	7.44	7.59
	9.56	6.8	6.49
	7.6	11.77	10.54
	2.01	1.43	12.41
	10.3	3.31	5.15
	8.52	4.51	4.85
	8.49	11.02	8.16
	8.78	9.68	7.98
	7.61	9.46	8.12
	7.89	5.55	11.77
	7.09	7.99	7.26
	8.1	5.44	6.54
		7.1	7.9
		8.52	10.43
		4.52	12.23
		8.7	7.29
		10.51	1.05
		8.99	8.68
		7.5	11.44
		5.44	7.2
		2.34	6.59
		7.79	6.19
		11.71	10.58
		4.55	4.62
		11.18	9.83
		9.24	3.84
		8.24	10.17
		9.57	6.94
		3.73	10.18
		2.52	8.29
		7.31	8.7
		5.34	8.53
		13.61	6.31
		10.11	2.71
		4.78	9.63
		11.34	13.95
		8.14	8.43
		10.47	8.36
		7.8	9.01
		8.35	8.82
		6.14	6.68
		6.4	7.35
		8.31	8.02
		9.15	5.99
		7.17	6.02
		7.87	2.14
		8.4	4.54
		5.75	6.83
		7.28	13.63
		3.39	10.51
		5.99	12.58
		12.01	9.63
		3.39	7.68
		6.98	7.99
		5.63	5.22
		4.5	4.46
		9.55	8.35
		5.13	11.6
		9.97	8.58
		10.57	10.25
		8.87	8.3
		6.12	3.83
		6.71	8.5
		2.04	4.85
		11.95	8.33
		12.91	6.89
		9.44	10.51
			7.98
			9.88
			8.31
			6.63
			11.05
			8.52
			7.24
			8.35
			6.92
			6.26
			8.7
			10.67
			12.11
			7.8
			8.15
			11.62
			5.68
			5.37
			9.05
			4.9
			11.99
			6.42
			6.78
			1.61
			6.8
			4.45
			6.05
			8.75
			2.6
			7.39
			7.89
			7.81
			14.03
			13.79
			11.25
			10.05
			8.43
			2.54
			8.29
			4.72
			7.02
			4.07
			8.12
			3.01
			4.03
			5.67
			3.16
			11.53
			0.71
			10.21
			10.28
			8.16
			10.49
			6.52
			12.23
			9.5
			8.08
			7.2
			5.81
			4.24
			5.51
			5.37
			5.48
			7.94
			8.79
			7.41
			8.98
			8.14
			0.89
			8.41
			10.38
			7.24
			10.99
			6.59
			4.26
			3.45
			11.73
			8.7
			8.58
			3.64
			5.08
			14
			7.85
			8.17
			1.5
			9.48
			10.01
			12.78
			8.08
			4.32
			7.62
			6.87
			1.57
			10.95
			6.77
			10.83
			9.28
			7.05
			12.1
			13.71
			9.92
			8.57
			8.88
			7.77
			5.49
			7.34
			12.92
			6.25
			7.02
			9.35
			7.84
			8.76
			9.44
			2.45
			5.76
			14.34
			10.74
			6.02
			4.84
			4.05
			11.36
			5.63
			8.77
			8.43
			8.77
			11.65
			3.35
			10.05
			13.59
			7.61
			5.99
			6.81
			5.55
			9.18
			8.92
			3.01
			9.46
			8.61
			9.17
			9.69
			6.72
			9.4
			6.91
			10.62
			9.63
			9.17
			6.68
			2.94
			3.58
			0.41
			8.54
			6.51
			10.32
			7.35
			12.66
			7.45
			7.37
			11.31
			7.49
			11.51
			9.05
			12.94
			12.41
			8.84
			9.87
			3.3
			4.14
			14.71
			2.56
			10.5
			8.39
			8.51
			8.19
			6.73
			13.59
			8.89
			12.38
			4.21
			1.12
			8.66
			13.05
			5.27
			8.51
			8.69
			10.11
			6.7
			3.26
			11.54
			9.23
			10.99
			10.21
			3.01
			9.51
			6.14
			7.14
			10.2
			2.86
			7.98
			6.39
			9.86
			4.11
			4.66
			11.35
			11.6
			6.74
			7.87
			7.99
			8
			7.05
			4.78
			14.95
			10.07
			8.32
			8.86
			9.98
			7.62
			9.25
			9.95
			9.7
			7.01
			10.2
			6.71
			3
			12.55
			4.87
			7.92
			5.68
			8.63
			2.64
			8.21
			8.73
			8.72
			4.94
			10.8
			4.44
			7.73
			6.46
			10.8
			8.36
			2.01
			5.24
			9.12
			6.94
			8.12
			11.42
			8.1
			9.94
			7.17
			7.46
			7
			9.38
			10.01
			7.76
			8.77
			5.89
			7.94
			9.03
			8.21
			10.93
			8.21
			9.95
			1.23
			11.09
			9.72
			9.85
			4.56
			10.78
			1.85
			11.21
			8.5
			10.18
			8.2
			8.54
			8.39
			8.19
			8.57
			11
			11.36
			1.12
			5.13
			9.57
			6.7
			8.83
			5.86
			5.71
			9.06
			8.56
			12.58
			9.51
			2.7
			5.95
			10.52
			7.57
			8.96
			10.76
			9.65
			9.22
			6.35
			2.68
			12.71
			10.74
			1.11
			7.66
			8.79
			8.18
			9.69
			4.65
			9.62
			1.64
			8.87
			10.11
			10.74
			10.02
			6.79
			10.07
			8.85
			8.76
			9.17
			10.52
			5.92
			4.98
			7.63
			10.86
			8.15
			4.79
			6.37
			11.36
			7.84
			6.84
			10.84
			1.75
			8.26
			6.79
			10.23
			8.15
			5.72
			4.08
			5.92
			10.59
			4.12
			2.1
			7.68
			8.37
			3.15
			7.15
			6.45
			1.26
			7.4
			10.1
			9.58
			2.17
			2.15
			7.54
			6.32
			5.48
			8.36
			9.25
			7
			8.67
			10.29
			8
			9.11
			3.07
			7.07
			2.98
			8.13
			10.15
			5.11
			0.78
			7.53
			8.44
			4.37
			4.51
			8.18
			8.62
			8.29
			7.39
			7.08
			5.93
			5.81
			7.38
			10.72
			9.19
			5.23
			8.33
			10.68
			9.61
			6.03
			11.47
			6.98
			12.84
			9.89
			2.88
			3.95
			7.1
			12.44
			2.67
			6.83
			7.14
			10.16
			5.43
			8.8
			9.29
			11.61
			7.43
			6.61
			8.38
			4.18
			5.17
			0.93
			8.01
			1.09
			6.46
			6.72
			5.21
			1.07
			1.04
			11.15
			8.55
			10.37
			8.14
			9.9
			10.03
			7.39
			7.55
			4.43
			7.16
			8.95
			7.72
			11.43
			8.62
			7.56
			9.68
			5.64
			8.82
			8.73
			7.48
			12.06
			5.03
			5.37
			7.98
			4.91
			9.55
			9.43
			10.67
			6.01
			8.44
			2.68
			1.56
			8.52
			11.28
			8.64
			9.06
			9.56
			1.32
			4.74
			5.57
			8.82
			0.79
			10.14
			8.57
			7.27
			9.66
			9.72
			7.89
			7.97
			8.61
			8.65
			2.92
			9.48
			3.38
			5.58
			8.84
			4.28
			4.76
			9.99
			7.1
			7.97
			9.85
			9.31
			5.24
			5.92
			13.81
			7.2
			2.95
			14.78
			12.06
			7.48
			8.73
			6.88
			6.08
			9.78
			9.56
			3.41
			8.76
			6.29
			8.36
			8.43
			8.96
			10.39
			10.84
			9.06
			8.75
			7.26
			11.36
			9.14
			7.73
			8.4
			7.24
			9.14
			8.78
			7.83
			7.31
			8.81
			6.35
			6.52
			7.32
			8.06
			6
			5.15
			7.59
			12.23
			11.27
			6.49
			8.53
			0.88
			1.47
			8.32
			5.04
			1.44
			1.71
			10.1
			4.69
			9
			3.69
			12.42
			8.64
			4.84
			5.38
			8
			11.73
			7.06
			7.49
			4.43
			8.83
			5.14
			10.31
			4.45
			7.68
			5.65
			11.92
			4.75
			8.35
			10.81
			10.21
			7.16
			10.06
			12.46
			5.48
			12.13
			9.34
			11.76
			11.76
			9.91
			12.11
			4.34
			5.88
			12.34
			7.36
			10.51
			9.81
			8.5
			7.13
			7.62
			9.83
			8.51
			8.81
			4.05
			7.22
			7.64
			7.58
			11.62
			4.23
			13.54
			10.99
			7.72
			9.13
			7.27
			9.09
			8.13
			6.6
			8.77
			7.58
			3.8
			9.4
			9.55
			14.49
			5.91
			9.04
			8.4
			8.1
			8.53
			5.81
			9.13
			10.87
			9.15
			10.02
			11.21
			7.17
			9.54
			7.62
			10.37
			10.58
			11.36
			10.11
			6.42
			10.33
			8.09
			9.78
			8.29
			8.09
			6.12
			9.79
			3.34
			9.72
			8.84
			9.2
			9.99
			10.75
			8.09
			5.61
			6.21
			9.27
			10.64
			6.92
			8.26
			7.93
			10.41
			9.22
			4.01
			10.03
			7.63
			7.78
			5.17
			6.2
			8.93
			8.16
			3.19
			10.17
			5.48
			5.78
			8.49
			6.63
			8.32
			7.26
			8.44
			8.5
			9.32
			6.83
			3.34
			5.71
			5.67
			10.92
			6.16
			5.74
			10.41
			6.52
			7.56
			12.02
			4.17
			6.98
			8.34
			11.26
			7.82
			8.35
			11.09
			7.7
			5.89
			4.96
			7.51
			6.23
			7.9
			8.78
			8.98
			6.04
			11.21
			3.82
			6.13
			7.58
			8.33
			5.72
			4.74
			2.91
			3.09
			8.09
			7.71
			8.85
			10.27
			10.33
			9.34
			8
			7.3
			5.62
			8.41
			11.22
			9.29
			9.85
			9.47
			7.65
			9.34
			8.81
			15.77
			6.29
			9.05
			13.47
			11.37
			6.43
			7.27
			9.38
			7.53
			8.84
			8.97
			11.08
			8.2
			6.92
			6.14
			4.73
			1.01
			5.92
			8.18
			10.09
			7.77
			6.29
			9.96
			8.65
			5.94
			9.98
			5.03
			6.75
			9.33
			9.22
			6.52
			6.83
			5.2
			9.92
			8.57
			7.92
			11.02
			8.95
			11.33
			7.26
			6.09
			10.41
			7.87
			7.8
			8.75
			4.78
			13.15
			9.81
			5.36
			7.67
			9.22
			6.74
			9.52
			6.09
			15.43
			11.17
			7.77
			9.09
			7.96
			8.25
			6.9
			7.34
			5.74
			8.81
			13.87
			13.82
			6.46
			9.41
			11.96
			9.75
			5.99
			5.59
			11.16
			7.23
			5.71
			6.16
			6.89
			5.92
			8.14
			7.64
			7.3
			9.19
			8.06
			9.06
			8.22
			9.11
			4.38
			8.17
			8.19
			10.92
			4.02
			13.33
			5.66
			7.94
			9.65
			10.18
			4.38
			6.29
			8.5
			8.21
			14.05
			8.76
			8.01
			8.42
			8.11
			7.9
			7.64
			7.6
			7.58
			8.09
			4.89
			0.54
			10.24
			6.46
			2.92
			7.13
			6.83
			15.23
			4.22
			9.34
			13
			9.06
			7.28
			4.6
			8.37
			7.24
			5.4
			6.92
			8.83
			7.67
			5.19
			9.66
			7.25
			10.15
			8.92
			6.86
			5.47
			4.2
			6.29
			8.77
			8.3
			8.14
			5.93
			11.42
			10.79
			10.91
			10.34
			12.28
			9.44
			11.17
			8.67
			8.91
			12.18
			9.04
			8.83
			9.58
			7.76
			12.52
			10.33
			11.84
			6.19
			10.12
			4.14
			6.43
			8.36
			4.63
			10.54
			7.8
			8
			10.67
			8.81
			6.64
			10.99
			9.93
			5.97
			7.73
			3.63
			6.39
			8.09
			5.7
			9.89
			10.81
			10.3
			12.46
			8.01
			6.7
			12.54
			11.17
			7.21
			7.89
			6.67
			4.14
			12.54
			7.15
			7.51
			5.95
			9.88
			9.66
			9.46
			4.94
			9.79
			4.46
			9.32
			4.83
			8.96
			10.5
			5.57
			10.28
			11.72
			5.66
			9.68
			5.8
			6.46
			9.74
			14.37
			7.56
			12.96
			8.26
			10.19
			12.84
			7.59
			6.37
			8.28
			7.57
			9.31
			8.01
			10.41
			8.95
			14.52
			5.74
			7.52
			9.67
			10.19
			6.32
			13.98
			6.8
			11.94
			8.35
			6.63
			7.94
			9.39
			6.83
			7.14
			3.83
			10.37
			7.19
			5
			8.75
			11.68
			5.3
			12.48
			10.1
			7.64
			4.42
			8.36
			11.1
			4.82
			2.22
			6.82
			11.83
			5.75
			12.6
			12.06
			8.15
			12.77
			5.85
			8.53
			7.47
			7.43
			7.07
			9.41
			9.83
			4.39
			7.78
			12.68
			5.65
			7
			11.82
			9.6
			10.81
			3.88
			7.83
			5.99
			10.49
			11.83
			6.88
			10.12
			9.06
			13.56
			8.68
			11.49
			10.52
			7.52
			12
			8.68
			12.09
			11.46
			9.98
			3.71
			12.23
			6.13
			9.61
			8.58
			4.97
			5.8
			11.12
			5.75
			13.17
			8.12
			9.4
			10.65
			1.98
			10.02
			8.99
			8.58
			7.67
			6.98
			6.74
			7.81
			5.89
			4.27
			5.06
			11.27
			8.91
			8.2
			8.45
			11.7
			12.97
			10.92
			11.13
			12.68
			10.03
			10.26
			13.3
			7.31
			8.07
			6.16
			5.65
			9.9
			11.92
			9.48
			3.46
			8.23
			10.54
			9.58
			7.37
			10.7
			11.03
			7.08
			8.65
			7.64
			6.88
			12.3
			1.89
			9.22
			9.26
			4.29
			6.99
			6.66
			9.39
			14.29
			9.44
			6.26
			6.82
			5.32
			4.88
			11.57
			7.01
			8.9
			9.98
			8.19
			9.7
			7
			8.99
			8.22
			13.52
			10.93
			8.52
			12.5
			7.32
			7.41
			6.67
			8.35
			7.38
			9.6
			10.76
			9.42
			7.49
			5.92
			5.57
			4.63
			3.55
			6.21
			12.03
			11.99
			10.78
			12.28
			7.74
			6.71
			10.5
			11.92
			8.5
			5.59
			6.71
			7.3
			10.12
			5.64
			8.49
			6.12
			8.28
			9.71
			8.53
			8.12
			4.65
			1.07
			7.93
			7.73
			11.7
			8.78
			7.82
			8.52
			10.74
			9.12
			4.03
			12.45
			8.49
			8.45
			5.78
			4.02
			5.88
			11.43
			6.84
			6.25
			10.49
			7.79
[truncated: 113 more rows]

## Sheet: Figure 2C
8 dpi	10 dpi	14 dpi	14 dpi Tregsdep
0.82	0.31	1.38	0.85
0.44	0.44	0.34	0.31
0.54	0.71	0.88	0.31
0.59	0.76	0.31	0.57
0.4	0.42	0.26	0.8
0.53	0.37	1.24	0.43
0.34	0.5	0.8	0.54
0.79	1.13	0.42	0.78
0.58	0.61	0.1	0.53
0.59	0.79	0.54	0.93
0.38	0.68	0.86	0.77
0.72	0.63	0.48	0.6
0.28	0.52	0.39	0.38
0.38	0.77	0.33	0.6
1.46	0.84	1.02	0.42
0.56	0.92	0.33	0.45
0.53	0.62	0.66	0.72
0.41	0.29	1.09	0.4
0.45	0.38	0.68	0.37
0.68	1.6	0.26	0.38
0.47	0.57	0.58	0.34
0.42	0.48	0.54	0.74
0.42	0.53	0.47	0.51
0.6	0.62	0.36	0.54
0.88	0.72	0.71	0.6
0.45	0.53	0.44	0.49
0.56	0.76	0.25	0.7
0.39	0.83	0.74	0.45
0.49	0.6	0.64	0.63
0.49	0.66	0.47	0.34
0.3	0.37	0.98	0.74
0.4	0.7	0.32	0.61
0.66	0.51	0.91	0.49
0.44	0.48	0.58	0.32
0.46	0.48	0.39	0.66
0.36	1.07	0.96	0.54
0.6	0.42	0.62	0.68
0.54	0.54	0.38	1.03
0.46	1.28	0.25	0.21
0.65	0.28	0.72	0.51
0.53	1.16	0.72	0.63
1.72	1.03	0.27	0.36
0.26	0.45	0.39	0.57
0.4	0.49	0.31	0.38
0.38	0.37	0.41	0.49
0.69	0.66	0.36	0.3
0.37	0.56	0.59	0.47
0.2	0.42	1.15	0.83
0.19	0.47	0.21	0.57
0.14	0.57	0.17	0.59
0.37	0.93	0.6	0.54
0.45	0.4	0.45	0.37
0.63	0.63	0.34	0.49
0.5	0.43	0.37	0.5
0.24	0.52	0.33	0.32
0.4	0.5	0.74	0.44
0.42	0.47	0.09	0.37
0.8	0.54	0.23	0.49
0.1	0.29	0.32	0.87
0.16	0.42	0.36	0.52
0.38	0.71	0.43	0.64
0.54	0.42	0.29	0.68
0.03	1.01	0.26	0.71
0.37	0.48	0.7	0.45
	0.54	0.42	0.51
0.7	0.46	0.29	0.31
1.39	0.49	0.21	0.4
0.49	0.34	0.29	0.8
0.33	0.68	0.23	1.27
0.33	0.98	0.43	0.27
0.54	0.58	0.26	0.55
0.36	0.64	0.39	0.72
0.67	0.39	0.19	0.38
0.41	0.35	0.67	0.49
0.3	0.53	0.29	0.52
0.41	0.63	0.4	0.33
0.68	0.58	0.47	0.22
0.29	0.41	0.69	0.89
0.33	0.3	0.56	0.61
0.71	0.65	0.45	0.46
0.51	0.25	0.27	0.23
0.58	0.89	1.07	0.48
0.57	0.4	0.58	0.49
0.72	0.34	1.08	0.54
0.5	0.38	0.25	0.5
0.78	0.44	0.46	0.57
0.81	0.43	0.27	0.44
0.43	0.73	0.23	0.56
1.04	0.42	0.35	0.52
0.54	0.94	0.32	0.58
0.6	0.59	0.32	0.51
0.49	0.26	0.36	0.97
0.58	0.48	0.3	0.52
0.63	0.72	0.21	1.11
0.85	0.43	0.44	0.39
0.34	0.94	0.26	0.41
0.24	0.6	0.57	0.84
0.54	0.55	0.2	0.49
0.54	0.23	0.39	0.65
0.77	1.1	0.21	0.26
0.56	0.56	0.2	0.36
0.63	0.83	0.45	0.42
0.36	0.94	0.39	0.33
0.26	0.39	0.84	0.26
0.23	0.57	0.16	0.37
0.85	0.35	0.27	0.44
0.33	0.37	0.6	1.14
0.47	0.45		0.4
0.61	1.13	0.16	0.75
0.28	0.49	0.38	0.7
0.44	1.11	0.44	0.48
0.45	0.5	0.84	0.56
0.67	0.51	0.34	0.36
1.06	0.49	0.58	0.37
0.5	0.8	0.22	0.51
0.34	0.31	0.29	0.93
0.41	0.61	0.26	0.5
0.53	0.4	0.31	0.76
0.29	0.68	0.45	0.41
0.72	0.37	1.31	0.62
0.7	0.59	0.52	0.41
0.2	0.43	1.04	0.7
0.27	0.69	0.13	0.36
0.47	0.5	0.92	0.93
0.64	0.48	0.24	0.7
0.12	0.35	0.23	0.78
0.45	0.29	0.77	0.5
0.56	1.01	0.11	0.74
0.47	1.2	0.88	0.8
0.14	0.49	0.39	0.71
0.39	0.8	0.46	0.61
0.45	0.54	0.67	0.63
0.7	0.49	0.44	0.71
0.51	0.26	0.36	0.58
0.57	0.44	0.39	0.36
0.63	0.83	0.42	0.61
0.36	0.91	1.13	0.54
0.45	0.95	0.18	0.55
0.69	0.47	0.48	1.04
0.92	0.37	0.34	0.47
0.39	0.63	0.38	0.65
0.73	0.51	0.48	0.99
0.41	0.49	0.45	0.5
0.67	0.35	0.55	0.64
0.63	0.4	0.99	0.67
0.69	0.35	0.23	0.77
0.88	0.5	0.41	0.69
0.38	0.35	0.56	0.22
0.48	0.61	0.27	0.54
0.69	0.31	0.61	0.34
0.64	0.41	0.45	0.8
0.44	0.58	0.48	0.98
0.25	0.5	0.43	0.6
0.58	0.33	0.69	0.88
1	0.51	0.34	0.63
0.4	0.52	0.39	0.44
0.41	0.62	0.78	0.45
0.48	0.69	0.53	0.63
0.73	0.43	0.47	0.54
0.53	0.6	0.51	0.43
	0.55	0.6	0.67
0.22	0.41	0.29	0.63
0.74	0.78	0.4	0.85
0.4	0.77	0.4	0.48
0.34	0.45	0.27	0.37
0.68	0.68	0.4	0.59
1.17	0.55	0.52	0.7
0.35	0.63	0.5	0.35
0.44	0.29	0.4	0.39
0.45	0.54	0.26	1.06
0.35	0.26	0.57	0.89
0.4	0.21	0.3	0.8
0.37	0.43	0.28	1.27
0.53	0.64	0.3	0.54
0.51	0.44	0.19	0.43
0.51	0.5	0.53	0.7
0.36	0.45	0.46	0.61
0.57	0.46	0.39	0.9
0.53	0.54	0.45	0.63
0.46	0.64	0.49	0.67
0.48	0.34	0.33	0.49
0.42	0.57	0.42	1.14
0.32	0.33	0.38	0.7
0.5	0.3	0.26	0.43
0.52	0.34	0.46	0.5
0.65	0.45	0.33	0.35
0.37	0.52	0.27	0.41
0.61	0.45	0.59	0.62
0.2	0.52	0.3	0.45
0.32	0.44	0.34	0.45
0.39	0.77	0.44	0.5
0.46	0.5	0.26	0.42
0.58	0.41	0.51	0.5
0.3	0.59	0.54	0.23
0.46	0.8	0.35	0.88
1.12	0.7	0.37	0.55
0.43	0.41	0.49	0.58
1.03	0.29	0.38	0.39
0.54	0.35	0.37	0.79
0.89	0.52	0.21	0.37
0.45	0.59	0.49	0.66
0.51	0.65	0.52	0.43
0.22	0.75	0.34	0.7
0.52	0.6	0.6	0.74
0.42	0.36	0.45	0.72
0.37	0.4	0.45	0.37
0.25	0.48	0.45	0.26
0.35	0.9	0.58	0.42
0.21	0.6	0.47	0.39
0.39	0.37	0.31	0.69
0.37	0.66	0.29	0.4
0.43	0.72	0.27	0.68
0.89	0.51	0.44	1.1
0.15	0.37	0.32	0.85
0.28	0.39	0.36	0.94
0.43	0.4	0.36	0.83
0.48	0.45	0.34	0.52
0.53	0.72	0.43	0.58
0.31	0.48	0.48	0.4
0.46	0.64	0.21	0.28
0.32	0.32	0.34	0.56
0.19	0.42	0.54	0.64
0.31	0.4	0.58	0.63
0.41	0.97	0.11	1.14
0.42	0.49	0.29	0.25
0.37	0.64	0.4	0.66
0.48	0.56	0.36	0.9
0.35	0.33	0.39	0.77
0.73	0.42	0.54	0.7
0.35	0.49	0.3	0.76
0.5	0.63	0.57	0.64
0.19	0.71	0.2	0.65
0.21	0.34	0.44	1.21
0.65	1.02	0.33	0.33
0.34	0.38	0.46	0.8
0.4	0.38	0.27	0.55
0.42	0.36	0.49	0.73
0.33	0.67	0.58	0.34
0.4	0.33	0.38	0.77
0.59	0.37	0.31	0.52
0.4	0.49	0.46	0.24
0.3	0.38	0.35	0.57
0.3	0.43	0.36	0.73
0.24	0.46	0.33	0.65
0.4	0.45	0.87	0.34
0.51	0.43	0.7	0.71
0.33	0.32	0.39	0.63
0.46	0.99	1.31	0.74
0.33	0.8	1.2	0.28
0.2	0.28	0.47	0.43
0.75	0.76	0.77	0.68
0.28	0.6	0.3	1.04
0.31	0.6	0.5	0.28
0.23	0.38	0.64	0.31
0.17	0.67	0.67	0.56
0.24	0.39	0.6	1.11
0.45	0.56	0.62	0.81
0.44	0.48	0.33	0.59
0.39	0.49	0.38	0.66
0.45	0.27	0.22	0.84
0.22	0.61	0.43	1.13
0.33	0.49	0.23	0.41
0.09	0.82	0.6	0.33
0.49	0.42	0.3	0.38
	0.65	0.3	0.4
	0.46	0.32	0.68
	0.36	0.83	0.48
	0.4	0.3	0.72
	0.29	0.42	0.61
	0.4	0.38	0.58
	0.66	0.13	0.48
	0.5	0.29	0.45
	0.53	0.3	0.61
	0.46	0.32	0.53
	0.53	0.1	0.23
	0.27	0.36	0.45
	0.31	0.39	0.65
	0.6	0.54	0.39
	0.5	0.25	0.41
	0.47	0.43	0.49
	0.39	0.51	0.25
	0.4	0.59	0.59
	0.44	0.32	0.4
	0.39	0.09	0.48
	0.18	0.45	0.48
	0.37	0.51	0.48
	0.21	0.87	0.57
	0.48	0.27	0.33
	0.32	0.32	0.61
	0.38	0.38	0.65
	0.26	0.36	0.38
	0.78	0.24	0.19
	0.43	0.28	0.68
	0.68	0.39	0.58
	0.42	0.32	0.46
	0.53	0.27	0.71
	0.44	0.54	0.31
	0.57	0.59	0.54
	0.48	0.2	1.01
	0.51	0.18	0.46
	1.09	0.21	0.7
	0.41	0.23	0.67
	0.76	0.47	0.9
	0.45	1.01	0.45
	0.58	0.57	0.37
	1.17	0.3	0.8
	0.5	0.29	0.39
	0.48	0.85	0.28
	0.5	0.25	0.42
	0.37	0.35	0.46
	0.49	0.57	0.67
	0.33	0.72	0.68
	0.26	0.28	0.88
	0.52	0.4	0.44
	0.3	0.43	0.5
	0.37	0.48	0.62
	0.71	0.44	0.47
	0.37	0.32	1.23
	0.6	0.17	0.38
	0.43	0.19	0.4
	0.39	0.39	0.54
	1.25	0.43	0.64
	0.38	0.28	0.41
	0.32	0.43	0.34
	0.17	0.57	0.51
	0.66	0.48	0.43
	0.5	0.86	0.46
	0.64	0.3	0.57
	0.37	0.39	0.89
	0.4	0.44	1.12
	0.38	0.45	0.4
	0.6	0.47	0.67
	0.76	1.06	1
	0.39	0.17	0.48
	0.39	0.25	0.75
	0.51	0.28	0.64
	0.36	0.76	0.63
	0.43	0.2	0.5
	0.69	0.33	0.41
	0.8	0.25	0.96
	0.61	0.16	0.82
	0.38	0.55	0.43
	0.29	0.29	0.35
	0.59	0.27	0.39
	0.47	0.82	0.44
	0.57	0.29	0.59
	0.39	0.19	0.4
	0.8	0.61	0.34
	0.6	0.43	0.47
	0.32	0.35	0.36
	0.21	0.23	0.7
	0.31	0.27	0.57
	0.46	0.45	0.31
	0.75	0.62	0.47
	0.41	0.55	0.65
	0.39	0.12	0.7
	1.12	0.43	0.48
	1.15	0.18	1.33
	0.65	0.49	0.66
	0.59	0.36	0.51
	0.41	0.4	1.01
	0.41	0.24	1.12
	0.49	0.22	0.67
	0.46	0.52	0.57
	0.5	0.11	0.36
	0.72	0.7	0.34
	0.43	0.65	0.61
	0.6	0.74	0.59
	0.43	0.62	0.49
	0.49	0.71	0.86
	0.35	0.32	0.46
	0.5	0.5	0.37
	0.25	1.06	0.3
	0.77	0.48	1.01
	0.21	0.17	0.59
	0.17	0.34	0.63
	0.58	0.16	0.78
	0.51	0.45	0.96
	0.53	0.32	0.76
	0.26	0.27	0.47
	0.5	0.34	0.83
	0.29	1.25	0.27
	0.4	0.29	0.69
	0.36	0.45	0.52
	0.2	0.36	0.45
	0.43	0.24	0.53
	0.25	0.35	0.68
	0.41	0.38	0.6
	0.4	0.4	0.24
	0.57	0.21	0.29
	0.31	0.28	0.34
	0.44	0.54	0.71
	0.37	0.27	0.71
	0.65	0.46	0.49
	0.52	0.51	0.65
	0.46	0.25	0.7
	0.49	0.24	0.37
	0.39	0.51	0.41
	0.66	0.26	0.81
	0.47	1.38	0.55
	0.5	0.57	0.67
	0.36	0.8	0.47
		0.63	0.89
		0.45	0.77
	0.51	0.32	0.66
	0.54	0.22	0.29
	0.84	0.08	0.59
	0.46	0.27	0.65
	0.62	0.3	0.47
	0.53	0.38	0.49
	0.75	0.25	0.4
	0.43	0.46	0.54
	0.77	0.16	0.34
	0.59	0.29	0.46
	0.37	1.3	0.4
	0.54	0.3	0.28
	0.53	0.34	0.64
	0.49	0.32	0.22
	0.5	0.46	0.24
	0.5	0.38	0.7
	0.29	0.57	0.76
	0.37	0.25	0.55
	0.56	0.2	0.44
	0.63	0.18	0.52
	0.85	0.49	0.71
	0.48	0.36	0.37
	0.6	0.51	0.53
	0.83	0.47	0.32
	0.47	0.17	0.4
	0.4	0.44	0.42
	0.32	0.2	0.46
	0.23	0.14	0.18
	0.5	0.14	0.64
	0.2	0.34	0.54
	0.38	0.12	0.53
	0.55	0.31	0.36
	0.56	0.32	0.43
	0.42	0.17	0.89
	0.97	0.15	1.11
	0.61	0.27	0.54
	0.45	0.21	0.29
	0.8	0.25	0.53
	0.31	0.28	0.46
	0.84	0.63	0.73
	0.08	0.58	0.43
	0.32	0.22	0.6
	0.54	0.98	0.42
	0.67	0.27	0.52
	0.44	0.42	0.35
	0.53	0.28	0.9
	0.58	0.33	0.99
	0.94	0.29	0.61
	0.86	0.33	0.74
	0.5	0.5	0.41
	0.69	1.41	0.48
	0.56	0.36	0.39
	0.69	1.21	0.75
	0.19	0.38	0.79
	0.61	0.63	0.31
	0.25	0.9	0.29
	0.75	0.33	1.18
	0.59	0.22	0.57
	0.4	1.12	0.24
	0.31	0.23	0.57
	0.56	0.24	0.35
	0.55	0.29	0.71
	0.8	0.21	0.21
	0.45	0.33	0.38
	0.44	0.32	0.76
	0.64	0.27	0.46
	0.47	0.52	0.44
	0.36	0.24	0.26
	0.52	0.19	0.23
	0.18	0.23	0.4
	0.55	0.13	0.53
	0.57	0.33	0.63
	0.24	0.21	1.24
	0.37	0.3	0.6
	0.46	0.44	1.1
	0.26	0.4	0.43
	0.21	0.35	0.32
	0.36	0.3	0.6
	0.45	0.37	1.12
	0.8	0.39	0.22
	0.64	0.2	0.42
	0.54	0.42	0.99
	0.46	0.43	0.81
	0.43	0.19	0.41
	0.55	0.63	0.41
	0.7	0.32	0.55
	0.48	0.36	0.59
	0.36	0.33	0.35
	0.29	0.28	0.3
	0.57	1.23	0.73
	0.34	0.22	0.5
	0.32	0.33	0.31
	0.49	0.13	0.42
	0.64	0.39	0.41
	0.48	0.34	0.62
	0.54	0.4	1.32
	0.36	0.42	1.16
	0.52	0.14	0.33
	0.3	0.25	0.81
	0.51	0.26	0.83
	0.75	0.46	0.72
	0.39	0.2	0.81
	0.61	0.33	0.32
	0.43	0.19	0.96
	0.1	0.22	0.69
	0.57	0.37	0.61
	0.66	0.25	0.71
	0.35	0.2	0.77
	0.46	0.2	1.16
	0.44	0.5	0.48
	0.38	1.41	0.49
	0.49	0.38	0.2
	0.35	0.32	0.43
	0.25	0.36	0.55
	0.37	0.15	0.17
	0.53	0.38	0.62
	0.57	0.29
	0.51	0.69	0.44
	0.4	0.45	0.29
	0.1	0.31	0.53
	0.27	0.74	0.25
	0.32	0.22	0.67
	0.47	0.23	0.43
	0.33	0.31	0.92
	0.74	0.58	0.77
	0.42	0.29	0.45
	0.3	0.68	0.36
	0.63	0.53	0.34
	0.52	0.19	0.19
	0.72	0.32	0.53
	0.48	0.25	0.36
	0.44	0.26	0.91
	0.48	0.3	0.64
	0.71	0.15	0.51
	0.39	0.19	0.46
	0.39	0.75	0.42
	0.36	0.27	0.73
	0.3	0.26	0.57
	0.73	0.2	0.85
	0.44	0.22	0.74
	0.37	0.44	0.24
	0.43	0.2	0.2
	0.8	0.49	0.66
	0.52	0.18	0.4
	0.36	0.42	0.66
	0.44	0.18	0.43
	0.71	0.64	0.41
	0.45	0.44	0.84
	0.22	0.45	0.54
	0.2	0.18	0.28
	0.39	0.42	0.21
	0.81	0.28	0.24
	0.72	0.41	0.7
	0.34	0.36	0.46
	0.31	0.4	0.72
	0.39	0.24	0.49
	0.36	0.18	0.46
	0.4	0.05	0.38
	0.42	0.36	0.57
	0.77	0.38	1.12
	0.53	0.15	0.44
	0.52	0.52	0.45
	0.31	0.56	0.81
	0.48	0.37	0.19
	0.22	0.13	0.32
	0.25	0.21	0.33
	0.41	0.24	0.59
	0.65	0.5	0.42
	0.58	0.5	0.51
	0.23	0.26	0.45
	0.54	0.12	0.62
	0.42	0.11	0.36
	1	0.3	0.4
	0.35		0.3
	0.75	0.42	0.91
	0.49	0.39	0.68
	0.48	0.35	0.45
	0.46	0.5	0.42
	0.51	0.35	0.59
	0.68	0.45	1.24
	0.45	0.28	0.61
	0.36	0.55	0.13
	0.44	0.49	0.24
	0.31	0.85	0.21
	0.76	0.75	0.2
	0.42	0.22	0.33
	0.38	0.27	0.37
	0.53	0.34	0.46
	0.48	0.92	0.49
	0.42	0.64	0.28
	0.33	0.5	0.47
	0.27	0.6	1.05
	0.63	0.47	0.21
	0.45	0.28	0.34
	0.44	0.67	0.99
	0.97	0.89	0.37
	0.4	0.33	0.39
	0.41	0.59	0.53
	0.41	0.45	0.98
	0.23	0.62	0.58
	0.49	0.29	0.53
	0.14	0.33	0.78
	0.46	0.56	0.3
	0.54	0.25	0.59
	0.28	0.26	0.81
	1.26	0.32	0.53
	0.42	0.48	0.35
	0.25	0.87	0.59
	0.22	0.52	0.4
	0.21	0.82	0.36
	0.26	0.93	0.52
	0.48	0.32	0.62
	0.45	0.49	0.49
	0.28	0.35	0.39
	0.49	0.48	0.47
	0.56	0.3	0.72
	0.22	0.38	0.47
	0.41	0.14	0.83
	0.26	0.32	0.36
	0.48	0.4	0.65
	0.66	0.22	0.35
	0.69	0.59	0.6
	0.3	0.3	0.14
	0.46	0.36	0.59
	0.5	0.54	0.46
	0.23	0.11	0.85
	0.11	0.31	0.87
	0.99	0.17	0.39
	0.7	0.79	0.58
	0.33	0.46	0.35
	0.24	0.66	0.46
	0.39	0.54	0.48
	0.81	0.32	0.64
	0.86	0.21	0.31
	0.59	0.49	0.33
	0.8	0.24	0.31
	0.56	0.29	0.61
	0.72	0.43	0.58
	0.29	0.72	0.39
	0.91	0.58	0.32
	0.23	0.07	0.42
	0.27	0.55	0.33
	0.46	0.33	0.59
	0.47	1	0.16
	0.35	0.93	0.42
	0.27	0.38	0.48
	0.2	0.39	0.56
	0.37	0.43	0.31
	0.31	0.32	0.43
	0.38	0.39	1.05
	0.53	0.2	0.43
	0.84	0.2	0.04
	0.43	0.35	0.53
	0.32	0.6	0.44
	0.58	0.82	0.64
	0.29	0.34	0.51
	0.36	0.39	0.55
	0.32	0.2	0.44
	0.57	0.6	1.02
	0.58	0.43	0.36
	0.38	0.33	0.19
	0.24	0.41	0.7
	0.37	0.66	0.46
	0.25	0.2	0.46
	0.26	0.67	0.59
	0.25	0.41	0.36
	0.34	0.37	1.04
	0.65	0.4	0.52
	0.34	0.85	0.36
	0.42	0.28	0.48
	0.23	0.12	0.44
	0.27	0.33	0.49
	0.07	0.15	0.32
	0.17	0.17	0.45
	0.23	0.96	0.77
	0.18	0.72	0.36
	0.37	0.29	1.22
	0.97	0.49	0.31
	0.31	0.52	0.39
	0.41	0.2	0.44
	0.35	0.36	0.78
	0.39	0.38	0.71
	0.56	0.42	0.51
	0.45	0.44	0.43
	0.53	0.3	0.06
	0.17	0.18	0.51
	0.15	0.29	0.47
	0.47	0.58	0.47
	0.29	1.23	0.44
		0.66	0.57
	0.33	0.11	0.19
	0.42	0.54	0.41
	0.47	0.48	0.37
	0.39	0.35	0.58
	0.51	0.38	0.45
	0.41	0.17	0.58
	0.31	0.35	0.39
	0.19	0.65	0.45
	0.26	0.4	0.76
	0.42	0.18	0.49
	0.3	0.67	0.53
	0.52	0.27	0.26
	0.45	0.36	0.37
	1.02	0.16	0.43
	0.72	0.07	0.54
	1.06	0.59	0.41
	0.24	1.27	0.77
	0.5	0.3	0.26
	0.95	0.19	0.54
	0.51	0.48	0.99
	0.48	0.3	0.52
	0.77	0.55	1.05
	0.42	0.7	0.33
	0.55	1.03	0.34
	0.6	0.53	1.19
	0.41	0.4	0.92
	0.23	0.39	0.42
	0.47	0.17	0.69
	0.84	0.26	0.54
	0.28	0.28	0.34
	0.45	0.46	0.21
	0.41	0.67	0.35
	0.78	0.58	0.4
	0.45	0.4	0.18
	1.08	0.44	0.47
	0.76	0.64	0.26
	0.49	0.51	0.3
	0.47	0.57	0.42
	0.31	0.43	0.42
	0.9	0.24	0.88
	0.14	0.38	0.34
	0.27	0.16	0.27
	0.25	0.79	0.56
	0.19	0.32	0.59
	0.45	0.58	0.44
	0.24	0.48	0.42
	0.5	0.45	0.29
	0.21	0.26	0.47
	1.1	0.46	0.62
	0.27	0.11	0.44
	0.19	0.11	0.57
	0.43	0.2	0.21
	0.76	0.33	0.14
	0.63	0.15	0.63
	0.37	0.28	0.89
	0.13	0.45	0.82
	0.35	0.55	0.25
	0.23	0.28	0.28
	0.54	0.44	0.55
	0.26	0.95	0.48
	0.23	0.19	0.57
	0.07	0.2	0.51
	0.22	0.29	0.39
	0.2	0.75	0.45
	0.38	0.13	0.36
	0.17	0.73	0.4
	0.49	0.24	0.45
	0.22	0.73	0.42
	0.53	0.38	0.24
	0.42	0.14	0.85
	0.46	0.45	0.21
	0.4	0.6	0.54
	0.52	0.9	0.32
	0.4	0.95	0.1
	0.67	0.31	0.14
	0.37	0.35	0.21
	0.2	1.19	0.48
	0.55	0.33	0.4
	0.33	0.24	0.36
	0.33	0.55	0.49
	0.2	0.73	0.64
	0.28	0.31	0.25
	0.24	0.49	0.55
	0.22	0.37	0.41
	0.35	0.3	0.13
	0.25	0.32	0.62
	0.4	0.15	0.39
	0.27	0.3	0.42
	0.18	0.81	0.42
	0.18	0.11	0.51
	0.68	0.05	0.33
	0.65	0.14	0.21
	0.29	0.25	0.32
	0.47	0.26	0.38
	0.17	0.25	0.31
	0.52	0.4	0.35
	0.31	0.28	0.49
	0.08	0.23	0.43
	0.29	0.52	0.4
	0.42	0.31	0.64
	0.32	0.15	0.39
	0.44	0.25	0.34
	0.47	0.2	0.43
	0.55	0.88	0.31
	0.37	0.36	0.52
		0.65	0.26
		1.24	0.36
		0.58	0.61
		0.18	0.41
		0.51	0.35
		0.19	0.34
		0.92	0.26
		0.38	0.42
		0.19	0.66
		0.28	0.3
		0.38	0.41
		0.54	0.33
		0.41	0.57
		0.56	0.16
		0.31	0.44
		0.81	0.49
		1.23	0.44
		0.73	0.27
		0.3	0.24
		0.32	0.52
		0.18	0.75
		0.93	0.24
		0.75	0.04
		0.36	0.78
		0.23	0.48
		0.43	0.32
		0.66	0.41
		0.26	0.62
		0.5	0.51
		0.56	0.38
		0.34	0.63
		0.81	0.46
		0.19	1.04
		0.74	0.74
		0.5	0.71
		0.31	0.1
		0.28	0.36
		0.36	0.23
		0.47	0.35
		0.22	0.43
		0.29	0.5
		0.31	0.61
		0.21	0.41
		0.85	0.36
		0.15	0.2
		0.22	0.32
		0.18	0.25
		0.48	0.31
		0.27	0.51
		0.66	0.38
		0.11	0.65
		0.22	0.43
		0.57	0.6
		0.27	0.32
			0.45
			0.29
			0.13
			0.54
			0.43
			0.39
			0.58
			0.39
			0.45
			0.15
			0.43
			0.43
			0.31
			0.65
			0.49
			0.24
			0.32
			0.47
			0.39
			0.81
			0.24
			0.37
			0.75
			0.59
			0.52
			0.82
			0.43
			0.48
			1.4
			0.4
			0.35
			0.4
			0.14
			0.31
			0.18
			0.4
			0.5
			0.99
			0.7
			0.61
			0.39
			0.72
			0.45
			0.31
			0.92
			0.37
			1.37
			0.22
			0.49
			0.21
			0.29
			0.36
			0.41
			0.64
			0.2
			0.2
			0.58
			0.55
			1.12
			0.58
			0.3
			0.41
			0.24
			0.45
			0.34
			0.42
			0.3
			0.41
			0.78
			0.28
			0.25
			0.45
			0.2
			0.38
			0.52
			0.5
			0.2
			0.08
			0.27
			0.09
			0.51
			0.08
			0.22
			0.47
			0.41
			0.48
			0.26
			0.2
			0.38
			0.57
			0.4
			0.24
			0.2
			0.31
			0.57
			0.22
			0.39
			0.25
			0.09
			0.27
			0.45
			0.36
			0.23
			0.44
			0.6
			0.21
			0.25
			0.42
			0.16
			0.67
			0.47
			0.36
			0.6
			0.55
			0.44
			0.18
			0.39
			0.13
			0.6
			0.5
			0.28
			0.46
			0.4
			0.52
			0.53
			0.24
			0.78
			0.21
			0.16
			0.25
			0.59
			0.31
			0.43
			0.34
			0.3
			0.61
			0.24
			0.25
			0.42
			0.27
			0.22
			0.22
			0.41
			0.35
			0.31
			0.42
			0.7
			0.21
			0.83
			0.74
			0.43
			0.39
			0.25
			0.61
			0.34
			0.31
			0.58
			0.09
			0.73
			0.34
			0.35
			0.15
			0.3
			0.25
			0.25
			0.35
			0.48
			0.1
			0.19
			0.34
			0.31
			0.29
			0.62
			0.35
			0.15
			0.19
			0.07
			0.33
			0.3
			0.3
			0.21
			0.28
			0.37
			0.42
			0.29
			0.59
			0.49
			0.24
			0.5
			0.2
			0.3
			0.89
			0.2
			0.18
			0.43
			0.32
			0.25
			0.42
			0.69
			0.31
			1.04
			0.57
			0.26
			0.14
			0.49
			0.36
			0.28
			0.36
			0.46
			0.55
			0.16
			0.35
			0.41
			0.27
			0.24
			0.34
			0.35
			0.38
			0.42
			0.55
			0.33
			0.45
			0.69
			0.14
			0.46
			0.44
			0.52
			0.42
			1.53
			0.46
			0.39
			0.48
			0.44
			0.32
			0.63
			0.28
			0.54
			0.31
			0.31
			0.59
			0.69
			0.46
			0.55
			0.45
			0.22
			0.45
			0.46
			0.53
			0.31
			0.4
			0.31
			0.41
			0.51
			0.32
			0.63
			0.58
			0.23
			0.3
			0.29
			0.38
			0.43
			0.41
			0.24
			0.42
			0.34
			0.38
			0.26
			0.46
			0.34
			0.48
			0.23
			0.43
			0.31
			0.51
			0.58
			0.39
			0.23
			0.22
			0.43
			0.77
			0.33
			0.36
			0.45
			0.69
			0.81
			0.67
			0.41
			0.4
			0.46
			0.36
			0.46
			0.22
			0.41
			0.36
			0.32
			0.32
			0.31
			0.26
			0.65
			0.15
			0.3
			0.5
			0.4
			0.44
			0.6
			0.21
			0.83
			0.25
			0.42
			0.39
			0.19
			0.31
			0.4
			0.65
			0.4
			0.37
			0.41
			0.53
			0.25
			0.42
			0.4
			0.41
			0.35
			0.47
			0.51
			0.46
			0.16
			0.36
			0.3
			0.32
			0.5
			0.25
			0.41
			0.29
			0.53
			0.8
			1.34
			0.07
			0.43
			0.62
			1.37
			0.35
			0.51
			0.33
			0.5
			0.65
			0.38
			0.32
			0.27
			0.4
			0.71
			1.48
			0.32
			0.72
			0.91
			0.5
			0.5
			0.44
			0.58
			0.26
			0.42
			0.42
			1.05
			0.67
			0.47
			0.42
			0.26
			0.78
			0.47
			0.42
			0.46
			1.03
			0.52
			0.44
			0.6
			0.35
			0.5
			0.43
			0.35
			0.6
			0.38
			0.32
			0.25
			0.66
			0.56
			0.34
			0.37
			0.71
			0.28
			0.47
			0.23
			0.35
			0.62
			0.84
			0.34
			0.26
			0.78
			0.78
			0.46
			0.22
			0.99
			0.25
			0.45
			0.2
			0.45
			0.65
			0.48
			0.63
			0.48
			0.44
			0.3
			0.43
			0.57
			0.51
			0.52
			0.96
			0.38
			0.33
			0.61
			0.22
			0.57
			0.29
			0.31
			0.36
			0.15
			0.99
			0.5
			0.44
			0.5
			0.19
			0.45
			0.3
			0.37
			0.51
			0.37
			0.3
			0.5
			0.29
			0.51
			0.58
			0.49
			1.03
			0.45
			0.31
			0.46
			0.16
			0.26
			0.65
			0.52
			0.57
			0.27
			0.26
			0.45
			0.41
			0.63
			0.2
			0.87
			0.42
			0.81
			0.31
			0.47
			0.42
			0.37
			0.34
			0.38
			0.3
			0.45
			0.27
			0.82
			0.22
			1.17
			0.52
			0.37
			0.85
			0.43
			0.37
			0.5
			0.34
			0.51
			0.31
			0.36
			0.89
			0.14
			0.58
			0.49
			0.19
			0.28
			0.25
			0.43
			0.77
			0.64
			0.35
			0.28
			0.51
			0.12
			0.77
			0.27
			0.36
			0.4
			0.32
			0.18
			0.42
			0.49
			0.51
			0.54
			0.35
			0.49
			0.35
			0.43
			0.42
			0.32
			0.16
			0.37
			0.29
			0.38
			0.29
			0.32
			0.48
			0.75
			0.74
			0.63
			0.23
			0.61
			0.3
			0.42
			0.44
			0.41
			0.4
			0.74
			0.67
			0.17
			0.33
			0.54
			0.36
			0.68
			0.36
			0.48
			0.09
			0.13
			0.5
			0.28
			0.28
			0.48
			0.66
			0.5
			0.88
			0.28
			0.8
			0.29
			0.6
			0.28
			0.4
			0.49
			0.16
			0.18
			0.53
			0.46
			0.23
			0.53
			0.19
			0.45
			0.19
			0.25
			0.35
			0.18
			0.76
			0.61
			0.19
			0.45
			0.36
			0.28
			0.42
			0.63
			0.26
			0.38
			0.44
			0.33
			0.24
			0.51
			0.49
			0.44
			0.21
			0.5
			0.11
			0.27
			0.42
			0.33
			0.5
			0.16
			0.25
			0.36
			0.33
			0.54
			0.8
			0.29
			0.43
			0.17
			0.52
			0.17
			0.3
			0.36
			0.24
			0.7
			0.31
			0.36
			0.48
			0.16
			0.38
			0.64
			0.21
			0.38
			0.26
			0.41
			0.22
			0.41
			0.5
			0.5
			0.28
			0.4
			0.46
			0.44
			0.6
			0.5
			0.35
			0.22
			0.5
			0.38
			0.37
			0.24
			0.41
			0.6
			0.67
			0.21
			0.42
			0.6
			0.43
			0.69
			0.33
			0.39
			0.58
			0.42
			0.48
			0.54
			0.92
			0.57
			0.53
			0.2
			0.3
			0.43
			0.48
			0.33
			0.33
			0.7
			0.39
			0.35
			0.59
			0.53
			0.43
			0.4
			1.07
			0.64
			0.36
			0.3
			0.6
			0.42
			0.38
			0.53
			0.4
			0.14
			1.18
			0.43
			0.16
			0.28
			0.26
			0.32
			0.2
			0.38
			0.46
			0.11
			0.59
			0.35
			0.4
			0.23
			0.34
			0.51
			0.19
			0.82
			0.57
			0.49
			0.5
			0.49
			0.64
			1.15
			1.19
			0.45
			0.34
			0.57
			0.63
			0.34
			0.41
			0.51
			0.33
			0.72
			0.6
			0.16
			0.27
			0.35
			0.4
			0.54
			0.47
			0.58
			0.1
			0.21
			0.18
			0.13
			0.25
			0.48
			0.46
			0.3
			0.2
			0.35
			0.38
			0.39
			0.46
			0.47
			0.65
			0.88
			0.34
			0.61
			0.35
			0.16
			0.34
			0.4
			0.19
			0.33
			0.51
			0.33
			0.77
			0.43
			0.3
			0.46
			0.64
			0.54
			0.66
			0.55
			0.45
			0.5
			0.3
			0.3
			0.48
			0.61
			0.84
			0.13
			0.25
			0.5
			0.54
			0.78
			0.31
			0.23
			0.5
			0.5
			0.4
			0.56
			0.35
			0.53
			0.17
			0.27
			0.25
			0.43
			0.37
			0.36
			0.56
			0.36
			0.85
			0.39
			0.28
			0.2
			0.59
			0.43
			0.29
			0.53
			0.52
			0.51
			0.29
			0.24
			0.73
			0.26
			0.5
			0.68
			0.15
			0.47
			0.49
			0.27
			0.74
			0.45
			0.62
			0.38
			0.55
			0.41
			0.42
			0.3
			1.33
			0.29
			0.78
			0.59
			0.26
			0.28
			1
			0.37
			0.45
			0.31
			0.18
			0.41
			0.49
			0.18
			0.39
			0.45
			0.38
			0.59
			0.42
			0.56
			0.19
			0.45
			0.26
			0.68
			0.18
			0.47
			0.42
			0.2
			0.81
			0.31
			0.22
			0.43
			0.38
			1.14
			0.4
			0.49
			0.89
			0.47
			0.37
			0.31
			0.31
			0.34
			0.47
			0.25
			0.52
			0.65
			0.49
			0.52
			0.74
			0.43
			0.36
			0.59
			0.76
			0.3
			0.26
			0.31
			0.24
			0.18
			0.5
			0.34
			0.42
			0.52
			0.31
			0.37
			0.47
			0.29
			0.46
			0.22
			0.36
			0.39
			0.59
			0.25
			0.69
			0.61
			0.43
			0.23
			0.23
			0.4
			0.54
			0.28
			0.36
			0.42
			0.26
			0.4
			0.44
			0.54
			0.98
			0.43
			0.58
			0.7
			0.26
			0.36
			0.15
			0.19
			0.47
			0.4
			0.24
			0.33
			0.29
			0.82
			0.46
			0.9
			0.08
			0.57
			0.53
			0.61
			0.34
			0.55
			0.44
			0.24
			0.32
			0.53
			0.4
			0.74
			0.18
			0.39
			0.47
			0.43
			0.15
			0.58
			0.52
			0.71
			0.41
			0.34
			0.11
			0.24
			0.18
			0.37
			0.28
			0.26
			0.47
			0.69
			0.34
			0.35
			0.34
			0.31
			0.23
			0.31
			0.17
			0.67
			0.42
			0.6
			0.28
			0.43
			0.17
			0.48
			0.27
			0.5
			0.63
			0.33
			0.52
			0.75
			0.42
			0.34
			0.26
			0.36
			0.2
			0.32
			0.18
			0.15
			0.29
			0.35
			0.33
			0.18
			0.06
			0.26
			0.52
			0
			0.43
			0.21
			0.6
			0.15
			0.25
			0.21
			0.21
			0.45
			0.55
			0.4
			0.38
			0.71
			0.3
			0.22
			0.24
			0.3
			0.17
			0.58
			0.55
			0.25
			0.29
			0.15
			0.76
			0.53
			0.21
			0.27
			0.26
			0.61
			0.23
			0.41
			0.2
			0.31
			0.25
			0.1
			0.39
			0.22
			0.29
			0.17
			0.25
			0.29
			0.52
			0.25
			0.5
			0.27
			0.43
			0.51
			0.6
			0.27
			0.62
			0.19
			0.35
			0.34
			0.25
			1.74
			0.2
			0.24
			0.44
			0.38
			0.5
			0.39
			0.38
			0.31
			0.6
			0.16
			0.22
			0.44
			0.43
			0.46
			0.26
			0.23
			0.41
			0.3
			0.27
			0.24
			0.46
			0.1
			0.23
			0.44
			0.36
			0.62
			0.21
			0.35
			0.3
			0.3
			0.35
			0.19
			0.37
			0.42
			0.46
			0.35
			0.16
			0.23
			0.38
			0.67
			0.3
			0.48
			0.46
			0.39
			1.08
			0.65
			0.29
			0.28
			0.15
			0.4
			0.55
			0.43
			0.32
			0.55
			0.31
			0.34
			0.32
			0.45
			0.29
			0.29
			0.45
			0.31
			0.54
			0.2
			0.41
			0.5
			0.17
			0.26
			0.48
			0.61
			0.21
			0.37
			0.19
			0.21
			0.37
			0.47
			0.31
			0.61
			0.29
			0.32
			0.71
			0.22
			0.2
			0.21
			0.13
			0.39
			0.72
			0.27
			0.25
			0.41
			0.51
			0.51
			0.35
			0.37
			0.41
			0.34
			0.41
			0.5
			0.33
			0.52
			0.11
			0.39
			0.89
			0.53
			0.39
			0.27
			0.22
			0.18
			0.35
			0.32
			0.35
			0.89
			0.24
			0.37
			0.26
			0.47
			0.64
			0.56
			0.33
			0.19
			0.7
			0.47
			0.27
[truncated: 113 more rows]

## Sheet: Figure 2D
8 dpi	10 dpi	14 dpi	14 dpi Tregsdep
6.25	84.49	100.78	98.9
	62.64	37.31	122.88
43.53	136.52	86.31	86.08
17.38	73.4	62.18	130.45
13.61	131.07	82.16	138.91
48.62	46.6	90.97	89.63
39.83	128.74		100.57
54.53	105.24	63.21	69.38
48.55	146.65	70.05	134.15
55.92	141.19	53.53	72.31
44.83	100.51	53.95	71.27
31.54	54.81	81.67	100.18
36.6	64.17	118.89	81.64
50.97		99.91	69.57
32.95	62.18	37.68
58.7	70.78	96.31	70.73
38.4	94.95	53.78	81.56
46.77	51.95	90.59	72.21
38.89	63.16	36.43	76.18
29.67	120.51	68.73	39.61
19.8	86.49	85.63	92.25
37.52		91.24	101.57
14.48	67.73	104.74	77.46
23.9	27.17	103.4	87.8
20.49	57.36	77.18	68.53
16.46	99.76	72.17	101.71
22.72	53.29	83.19	60.21
38.55	112.07	34.89	84.96
52.28		75.07	68.92
57.57		95.83	85.19
49.71		54.39	89.81
50.36		98.51	36.38
78.21		68.91	80.78
39.48		79.88	68.68
12.29		54.38	108.33
47.87		89.12	77.68
52.31		70.97	54.91
84.37		86.96	73.37
47.45		54.37	129.21
12.42			62.48
30.87		35.77	93.46
52.43		57.93	78.37
44.3		71.45	87.59
50.32		87.88	24.49
12.9		20.57	57.62
61.32		73.02
63.68		91.63	26.31
43.29		29.67	56.07
13.36		90.64	115.47
42.42		28.67	12.35
49.73		110.1	113.56
		73.66	27.02
87.92		81.01	102.94
51.04		107.87	101.57
81.58		83.15	87.99
79.76		82.63	85.29
96.13		73.76	67.87
118.79		22.57	100.28
		92.75	79.66
			60.82
			69.28
			126.23
			121.32
			57.79
			66.51
			122.35
			57.07
			83.41
			92.92
			100.87
			99.59
			60.88
			73.39
			100.3
			80.5
			90.85
			88.88
			117.58
			102.78
			75.9
			96.66
			66.35
			71.36
			74.66
			59.33
			61.28
			82.32
			81.9
			83.54
			94.21
			35.47
			122.81
			77.41
			67.1
			105.01
			55.87
			67.06
			56.42
			120.6
			94.33
			85.35
			46.5
			10.7
			79.27
			101.08
			116.98
			87.84
			102.35
			107.38
			124.47
			52.6
			58.81
			114.27

## Sheet: Figure 2E
8 dpi	10 dpi	14 dpi	14 dpi Tregs dep
0.48	0.05	0.51	0.45
0.36	0.16	0.12	0.34
0.18	0.2	0.42	0.28
0.13	0.34	0.35	0.26
0.13	0.28	0.36	0.22
0.14	0.05	0.62	0.73
0.32	0.16	0.09	0.06
0.33	0.28	0.39	0.52
0.08	0.19	0.41	0.34
0.35	0.06	0.69	0.1
0.67	0.12	0.57	0.04
0.03	0.2	0.12	0.27
0.09	0.16	0.57	0.62
0.1	0.19	0.47	0.1
0.42	0.06	0.16	0.12
0.11	0.08	0.41	0.12
0.16	0.35	0.38	0.11
0.31	0.39	0.5	0.49
0.23	0.07	0.18	0.53
0.18	0.27	0.77	0.05
0.05	0.02	0.31	0.4
0.15	0.46	0.09	0.22
0.27	0.06	0.31	0.1
0.14	0.27	0.35	0.17
0.27	0.13	0.55	0.39
0.38	0.12	0.22	0.14
0.33	0.08	0.24	0.13
0.13	0.15	0.75	0.31
0.1	0.06	0.09	0.03
0.35	0.15	0.06	0.44
0.54	0.43	0.31	0.05
0.08	0.2	0.06	0.31
0.24	0.28	0.18	0.23
0.16	0.06	0.57	0.09
0.15	0.09	0.29	0.42
0.06	0.08	0.21	0.22
0.14	0.28	0.09	0.21
0.42	0.25	0.37	0.62
0.21	0.1	0.52	0.34
0.33	0.29	0.34	0.08
0.2	0.05	0.54	0.3
0.08	0.06	0.79	0.47
0.4	0.15	0.09	0.05
0.32	0.4	0.66	0.53
0.38	0.28	0.15	0.23
0.57	0.45	0.1	0.67
0.29	0.1	0.16	0.46
0.92	0.18	0.43	0.22
0.07	0.24	0.54	0.37
0.9	0.26	0.39	0.4
0.64	0.16	0.26	0.38
0.16	0.42	0.15	0.15
0.3	0.13	0.16	0.28
0.66	0.78	0.55	0.18
0.22	0.18	0.64	0.09
0.5	0.4	0.12	0.17
0.2	0.05	0.64	0.15
0.58	0.79	0.67	0.33
0.91	0.27	0.25	0.19
0.4	0.41	0.62	0.34
0.13	0.42	0.44	0.39
0.41	0.08	0.91	0.19
0.9	0.18	0.49	0.1
0.85	0.13	0.21	0.09
	0.3	0.63	0.07
0.73	0.37	0.31	0.57
0.83	0.06	0.96	0.54
0.47	0.47	0.54	0.15
0.35	0.38	0.74	0.11
0.3	0.1	0.75	0.42
0.72	0.19	0.23	0.2
0.35	0.07	0.6	0.32
0.34	0.24	0.53	0.31
0.7	0.22	0.47	0.56
0.3	0.39	0.4	0.27
0.36	0.27	0.46	0.17
0.35	0.35	0.29	0.67
0.16	0.43	0.26	0.32
0.38	0.25	0.16	0.26
0.69	0.1	0.26	0.09
0.52	0.04	0.67	0.4
0.39	0.24	0.52	0.07
0.7	0.11	0.19	0.6
0.58	0.08	0.19	0.15
0.43	0.05	0.34	0.75
0.24	0.48	0.4	0.16
0.67	0.05	0.5	0.33
0.7	0.08	0.47	0.12
0.44	0.18	0.41	0.51
0.55	0.32	0.69	0.14
0.67	0.29	0.51	0.25
0.88	0.4	0.79	0.27
0.71	0.57	0.43	0.33
0.22	0.18	0.53	0.35
0.18	0.13	0.43	0.29
0.22	0.34	0.44	0.13
0.36	0.3	0.41	0.29
0.38	0.19	0.61	0.38
0.49	0.27	0.37	0.4
0.33	0.21	0.67	0.26
0.64	0.06	0.8	0.07
0.56	0.5	0.16	0.32
0.54	0.15	0.23	0.39
0.28	0.32	0.35	0.52
0.56	0.22	0.37	0.48
0.59	0.16	0.5	0.11
0.27	0.22	0.49	0.1
0.37	0.1		0.32
0.53	0.1	0.32	0.07
0.14	0.09	0.02	0.14
0.41	0.08	0.59	0.42
0.47	0.29	0.38	0.44
0.37	0.15	0.28	0.33
0.55	0.17	0.62	0.62
0.33	0.18	0.45	0.06
0.12	0.29	0.53	0.25
0.82	0.54	0.6	0.16
0.23	0.24	0.33	0.16
0.18	0.12	0.35	0.11
0.26	0.19	0.18	0.21
0.5	0.41	0.31	0.29
0.43	0.59	0.61	0.16
0.86	0.22	0.61	0.53
0.43	0.15	0.3	0.49
0.29	0.1	0.23	0.04
0.61	0.12	0.38	0.2
0.54	0.27	0.19	0.35
0.66	0.18	0.1	0.36
0.66	0.45	0.25	0.47
0.33	0.03	0.3	0.28
0.37	0.29	0.38	0.35
0.09	0.36	0.23	0.26
0.34	0.28	0.64	0.14
0.51	0.23	0.17	0.37
0.75	0.28	0.34	0.16
0.29	0.16	0.41	0.15
0.76	0.12	0.4	0.21
0.59	0.27	0.85	0.29
0.69	0.35	0.26	0.42
0.15	0.12	0.2	0.4
0.73	0.24	0.26	0.27
0.46	0.25	0.38	0.09
0.35	0.22	0.19	0.46
0.27	0.19	0.29	0.25
0.53	0.03	0.54	0.1
0.72	0.76	0.32	0.12
0.55	0.32	0.53	0.19
0.32	0.37	0.26	0.51
0.55	0.26	0.18	0.34
0.62	0.38	0.36	0.51
0.63	0.26	0.54	0.1
0.67	0.09	0.62	0.1
0.51	0.11	0.3	0.39
0.68	0.35	0.54	0.11
0.46	0.13	0.58	0.13
0.39	0.16	0.38	0.11
0.33	0.09	0.56	0.61
0.27	0.35	0.15	0.3
0.92	0.4	0.28	0.05
0.47	0.28	0.81	0.15
	0.24	0.1	0.18
0.45	0.38	0.5	0.13
0.58	0.1	0.14	0.33
0.54	0.19	0.39	0.28
0.75	0.27	0.16	0.26
0.73	0.11	0.17	0.29
0.38	0.36	0.46	0.28
0.86	0.18	0.49	0.07
0.17	0.32	0.11	0.34
0.17	0.22	0.87	0.29
0.52	0.44	0.23	0.1
0.17	0.6	0.14	0.4
0.8	0.22	0.14	0.4
0.56	0.06	0.23	0.38
0.05	0.16	0.86	0.48
0.28	0.26	0.2	0.08
0.22	0.11	0.54	0.41
0.08	0.66	0.22	0.06
0.46	0.28	0.37	0.32
0.33	0.23	0.25	0.26
0.17	0.46	0.48	0.1
0.18	0.21	0.65	0.49
0.15	0.62	0.19	0.04
0.33	0.13	0.19	0.11
0.29	0.1	0.59	0.68
0.59	0.17	0.27	0.75
0.31	0.47	0.57	0.29
0.58	0.28	0.22	0.48
0.76	0.11	0.65	0.1
0.06	0.31	0.32	0.19
0.23	0.31	0.21	0.25
0.5	0.28	0.13	0.15
0.13	0.06	0.31	0.08
0.42	0.2	0.41	0.67
0.06	0.17	0.4	0.46
0.56	0.25	0.23	0.41
0.25	0.58	0.16	0.34
0.29	0.26	0.41	0.73
0.47	0.18	0.21	0.27
0.49	0.57	0.42	0.41
0.12	0.13	0.54	0.12
0.36	0.43	0.11	0.27
0.67	0.2	0.7	0.17
0.37	0.24	0.32	0.33
0.42	0.31	0.33	0.17
0.28	0.21	0.41	0.09
0.15	0.57	0.64	0.33
0.27	0.42	0.67	0.15
0.17	0.15	0.52	0.43
0.42	0.53	0.15	0.29
0.67	0.25	0.14	0.39
0.71	0.52	0.43	0.19
0.23	0.08	0.36	0.35
0.77	0.31	0.7	0.17
0.69	0.12	0.15	0.23
0.22	0.24	0.45	0.23
0.75	0.16	0.66	0.06
0.65	0.37	0.37	0.11
0.59	0.3	0.37	0.29
0.43	0.49	0.37	0.58
0.52	0.42	0.12	0.25
0.42	0.67	0.38	0.1
0.6	0.35	0.49	0.49
0.45	0.31	0.49	0.31
0.2	0.35	0.57	0.17
0.27	0.2	0.03	0.12
0.38	0.14	0.06	0.25
0.67	0.27	0.61	0.16
0.27	0.6	0.33	0.19
0.55	0.12	0.27	0.18
0.09	0.25	0.5	0.19
0.56	0.39	0.7	0.26
0.63	0.22	0.29	0.42
0.35	0.09	0.51	0.42
0.54	0.71	0.18	0.19
0.5	0.06	0.25	0.31
0.41	0.51	0.81	0.09
0.18	0.22	0.7	0.32
0.56	0.4	0.57	0.25
0.27	0.29	0.11	0.35
0.82	0.39	0.27	0.64
0.67	0.22	0.4	0.03
0.2	0.18	0.51	0.31
0.89	0.16	0.42	0.17
0.36	0.53	0.23	0.34
0.62	0.35	0.47	0.12
0.41	0.41	0.24	0.29
0.36	0.12	0.49	0.19
0.85	0.28	0.33	0.78
0.57	0.91	0.42	0.12
0.36	0.13	0.25	0.4
0.42	0.03	0.36	0.12
0.78	0.57	0.79	0.12
0.54	0.16	0.66	0.72
0.56	0.08	0.3	0.04
0.66	0.51	0.39	0.47
0.51	0.23	0.17	0.23
0.68	0.31	0.61	0.19
0.71	0.51	0.52	0.1
0.87	0.75	0.8	0.33
0.93	0.65	0.39	0.51
0.29	0.32	0.47	0.28
0.77	0.28	0.18	0.33
0.64	0.18	0.39	0.11
	0.15	0.08	0.29
	0.25	0.67	0.61
	0.77	0.13	0.07
	0.15	0.16	0.09
	0.47	0.18	0.14
	0.26	0.28	0.3
	0.18	0.47	0.09
	0.26	0.82	0.17
	0.13	0.4	0.15
	0.19	0.31	0.18
	0.24	0.86	0.54
	0.23	0.23	0.15
	0.7	0.12	0.1
	0.36	0.52	0.26
	0.17	0.13	0.05
	0.06	0.16	0.08
	0.4	0.03	0.48
	0.21	0.71	0.3
	0.2	0.34	0.58
	0.1	0.76	0.33
	0.08	0.77	0.25
	0.66	0.22	0.37
	0.23	0.42	0.21
	0.23	0.31	0.61
	0.3	0.45	0.18
	0.74	0.49	0.06
	0.63	0.42	0.44
	0.18	0.43	0.72
	0.2	0.43	0.44
	0.18	0.88	0.42
	0.24	0.56	0.26
	0.23	0.6	0.36
	0.72	0.19	0.81
	0.52	0.61	0.11
	0.12	0.85	0.17
	0.05	0.78	0.2
	0.21	0.72	0.15
	0.15	0.29	0.13
	0.45	0.1	0.19
	0.09	0.3	0.15
	0.4	0.6	0.58
	0.19	0.48	0.13
	0.16	0.64	0.28
	0.09	0.44	0.56
	0.19	0.35	0.6
	0.21	0.53	0.18
	0.22	0.7	0.19
	0.65	0.67	0.54
	0.23	0.22	0.11
	0.36	0.54	0.62
	0.27	0.47	0.23
	0.75	0.41	0.34
	0.27	0.79	0.15
	0.17	0.22	0.38
	0.33	0.58	0.26
	0.32	0.67	0.25
	0.12	0.36	0.31
	0.42	0.87	0.32
	0.15	0.6	0.54
	0.33	0.73	0.39
	0.5	0.73	0.47
	0.32	0.57	0.67
	0.06	0.6	0.48
	0.47	0.31	0.45
	0.26	0.3	0.59
	0.6	0.73	0.62
	0.41	0.56	0.3
	0.42	0.26	0.11
	0.05	0.3	0.11
	0.49	0.22	0.26
	0.18	0.36	0.19
	0.42	0.2	0.18
	0.2	0.36	0.31
	0.23	0.66	0.21
	0.29	0.29	0.15
	0.51	0.25	0.2
	0.41	0.25	0.52
	0.05	0.66	0.2
	0.06	0.47	0.52
	0.48	0.09	0.17
	0.22	0.3	0.25
	0.14	0.27	0.16
	0.44	0.61	0.6
	0.1	0.83	0.11
	0.37	0.46	0.16
	0.57	0.49	0.22
	0.46	0.54	0.32
	0.3	0.49	0.47
	0.23	0.46	0.3
	0.24	0.85	0.24
	0.79	0.28	0.13
	0.51	0.26	0.48
	0.25	0.43	0.09
	0.49	0.81	0.05
	0.54	0.61	0.17
	0.5	0.18	0.37
	0.52	0.61	0.6
	0.11	0.08	0.41
	0.58	0.85	0.38
	0.37	0.56	0.76
	0.31	0.29	0.32
	0.05	0.39	0.7
	0.39	0.65	0.12
	0.35	0.6	0.35
	0.37	0.72	0.67
	0.22	0.46	0.44
	0.39	0.55	0.41
	0.22	0.29	0.52
	0.8	0.31	0.21
	0.68	0.44	0.72
	0.24	0.47	0.3
	0.17	0.24	0.48
	0.43	0.51	0.04
	0.16	0.26	0.21
	0.25	0.38	0.69
	0.11	0.59	0.49
	0.19	0.7	0.27
	0.19	0.67	0.34
	0.22	0.23	0.05
	0.51		0.34
	0.31	0.13	0.18
	0.56	0.45	0.42
	0.23	0.72	0.27
	0.48	0.22	0.38
	0.43	0.33	0.27
	0.67	0.27	0.19
	0.83	0.09	0.52
	0.26	0.62	0.26
	0.72	0.21	0.67
	0.49	0.23	0.08
	0.24	0.28	0.33
	0.62	0.42	0.23
	0.09	0.18	0.62
	0.41	0.39	0.51
	0.56	0.83	0.28
	0.23	0.65	0.14
	0.42	0.49	0.67
	0.79	0.45	0.12
		0.35	0.17
	0.21	0.66	0.63
	0.32	0.43	0.11
	0.14	0.16	0.56
	0.23	0.37	0.31
	0.72	0.15	0.28
	0.2	0.96	0.6
	0.26	0.6	0.47
	0.13	0.48	0.23
	0.32	0.16	0.32
	0.22	0.22	0.69
	0.24	0.46	0.61
	0.23	0.32	0.43
	0.17	0.24	0.43
	0.4	0.06	0.31
	0.26	0.47	0.28
	0.25	0.44	0.61
	0.36	0.79	0.19
	0.46	0.14	0.22
	0.76	0.14	0.31
	0.52	0.32	0.59
	0.17	0.07	0.3
	0.4	0.2	0.25
	0.16	0.39	0.13
	0.07	0.08	0.34
	0.27	0.2	0.51
	0.66	0.24	0.36
	0.5	0.39	0.29
	0.07	0.26	0.34
	0.31	0.37	0.09
	0.52	0.46	0.2
	0.4	0.13	0.15
	0.19	0.08	0.14
	0.39	0.23	0.5
	0.28	0.1	0.43
	0.43	0.04	0.3
	0.39	0.38	0.13
	0.5	0.17	0.13
	0.16	0.14	0.41
	0.04	0.05	0.39
	0.08	0.37	0.59
	0.66	0.44	0.38
	0.08	0.79	0.59
	0.39	0.22	0.08
	0.48	0.09	0.4
	0.19	0.33	0.54
	0.74	0.8	0.51
	0.22	0.59	0.6
	0.3	0.57	0.46
	0.64	0.33	0.27
	0.02	0.39	0.35
	0.11	0.34	0.52
	0.32	0.49	0.18
	0.44	0.27	0.35
	0.31	0.18	0.13
	0.3	0.28	0.21
	0.28	0.09	0.68
	0.3	0.53	0.83
	0.06	0.52	0.53
	0.55	0.56	0.49
	0.53	0.39	0.36
	0.25	0.35	0.24
	0.3	0.5	0.85
	0.39	0.55	0.5
	0.44	0.11	0.64
	0.14	0.35	0.4
	0.2	0.4	0.12
	0.49	0.29	0.48
	0.31	0.59	0.1
	0.23	0.37	0.55
	0.36	0.47	0.78
	0.03	0.14	0.43
	0.14	0.08	0.32
	0.68	0.42	0.68
	0.13	0.32	0.52
	0.43	0.08	0.51
	0.2	0.21	0.68
	0.39	0.06	0.45
	0.55	0.32	0.58
	0.4	0.32	0.58
	0.19	0.07	0.18
	0.29	0.12	0.2
	0.15	0.15	0.08
	0.16	0.35	0.42
	0.08	0.21	0.55
	0.12	0.88	0.82
	0.17	0.15	0.52
	0.36	0.51	0.57
	0.27	0.31	0.27
	0.27	0.25	0.44
	0.33	0.35	0.48
	0.24	0.44	0.09
	0.31	0.22	0.17
	0.14	0.58	0.28
	0.13	0.55	0.6
	0.32	0.27	0.6
	0.51	0.06	0.09
	0.43	0.3	0.42
	0.36	0.79	0.41
	0.73	0.24	0.39
	0.19	0.75	0.29
	0.38	0.08	0.52
	0.24	0.19	0.35
	0.41	0.44	0.27
	0.59	0.37	0.55
	0.84	0.46	0.21
	0.44	0.07	0.12
	0.68	0.28	0.14
	0.38	0.38	0.34
	0.36	0.24	0.17
	0.28	0.53	0.18
	0.35	0.79	0.2
	0.31	0.32	0.22
	0.28	0.29	0.08
	0.3	0.73	0.15
	0.15	0.36	0.16
	0.09	0.13	0.16
	0.25	0.32	0.15
	0.25	0.21
	0.41	0.11	0.28
	0.83	0.35	0.33
	0.48	0.04	0.21
	0.2	0.1	0.3
	0.09	0.35	0.35
	0.26	0.44	0.15
	0.74	0.29	0.37
	0.39	0.42	0.17
	0.19	0.45	0.43
	0.31	0.14	0.19
	0.25	0.35	0.09
	0.31	0.12	0.47
	0.63	0.23	0.56
	0.16	0.17	0.72
	0.35	0.49	0.61
	0.6	0.38	0.29
	0.18	0.31	0.36
	0.16	0.68	0.27
	0.24	0.38	0.27
	0.08	0.28	0.17
	0.68	0.29	0.25
	0.65	0.31	0.28
	0.25	0.32	0.31
	0.73	0.25	0.58
	0.19	0.17	0.26
	0.32	0.49	0.12
	0.65	0.34	0.31
	0.19	0.13	0.2
	0.34	0.32	0.11
	0.38	0.73	0.46
	0.43	0.17	0.65
	0.33	0.39	0.44
	0.87	0.36	0.69
	0.34	0.57	0.41
	0.71	0.36	0.33
	0.24	0.33	0.4
	0.53	0.09	0.09
	0.7	0.37	0.44
	0.24	0.84	0.65
	0.07	0.38	0.16
	0.27	0.2	0.18
	0.5	0.82	0.43
	0.52	0.69	0.28
	0.59	0.29	0.39
	0.64	0.22	0.57
	0.55	0.32	0.33
	0.59	0.27	0.35
	0.31	0.08	0.4
	0.25	0.27	0.64
	0.08	0.26	0.35
	0.14	0.48	0.5
	0.29	0.22	0.12
	0.42	0.2	0.03
	0.05	0.37	0.26
	0.19	0.41	0.35
	0.07	0.63	0.35
	0.75	0.04	0.54
	0.78	0.22	0.25
	0.53	0.26	0.32
	0.7	0.22	0.3
	0.31	0.32	0.42
	0.33	0.21	0.5
	0.21	0.36	0.58
	0.73	0.81	0.17
	0.26	0.48	0.19
	0.47	0.89	0.3
	0.31	0.69	0.6
	0.38	0.84	0.22
	0.54	0.33	0.11
	0.33	0.19	0.28
	0.3	0.18	0.27
	0.36	0.45	0.67
	0.24	0.3	0.36
	0.25	0.34	0.05
	0.34	0.27	0.34
	0.05	0.06	0.18
	0.29	0.55	0.68
	0.32	0.14	0.34
	0.28	0.17	0.36
	0.2	0.18	0.39
	0.23	0.07	0.05
	0.36	0.46	0.34
	0.33	0.12	0.2
	0.08	0.24	0.5
	0.85	0.18	0.33
	0.48	0.03	0.23
	0.44	0.3	0.31
	0.42	0.45	0.2
	0.96	0.34	0.4
	0.53	0.39	0.49
	0.71	0.26	0.52
	0.45	0.4	0.29
	0.29	0.96	0.48
	0.26	0.52	0.18
	0.57	0.37	0.25
	0.62	0.41	0.56
	0.22	0.03	0.16
	0.2	0.08	0.46
	0.68	0.27	0.32
	0.18	0.38	0.9
	0.64	0.81	0.29
	0.45	0.3	0.64
	0.63	0.2	0.26
	0.49	0.07	0.17
	0.1	0.6	0.57
	0.16	0.54	0.76
	0.25	0.2	0.12
	0.2	0.4	0.21
	0.41	0.33	0.68
	0.41	0.72	0.47
	0.17	0.84	0.61
	0.55	0.18	0.26
	0.22	0.7	0.3
	0.15	0.38	0.13
	0.53	0.59	0.32
	0.33	0.35	0.16
	0.47	0.35	0.26
	0.32	0.11	0.57
	0.2	0.5	0.36
	0.32	0.38	0.14
	0.77	0.33	0.14
	0.53	0.14	0.54
	0.47	0.21	0.7
	0.46	0.39	0.25
	0.26	0.64	0.35
	0.38	0.41	0.66
	0.65	0.49	0.32
	0.27	0.03	0.18
	0.66	0.27	0.09
	0.3	0.39	0.5
	0.72	0.12	0.57
	0.43	0.28	0.23
	0.6	0.41	0.58
	0.55	0.28	0.16
	0.61	0.37	0.86
	0.61	0.26	0.42
	0.83	0.58	0.22
	0.28	0.48	0.49
	0.37	0.23	0.52
	0.11	0.76	0.13
	0.84	0.78	0.36
	0.19	0.13	0.6
	0.65	0.39	0.17
	0.91	0.41	0.63
	0.55	0.78	0.17
	0.87	0.16	0.34
	0.27	0.28	0.23
	0.12	0.24	0.38
	0.62	0.35	0.32
	0.87	0.61	0.46
	0.53	0.3	0.1
	0.28	0.08	0.4
	0.38	0.56	0.07
	0.6	0.16	0.09
	0.65	0.03	0.54
	0.38	0.58	0.32
	0.81	0.06	0.35
	0.16	0.69	0.22
	0.63	0.6	0.91
	0.77	0.28	0.21
	0.21	0.29	0.24
	0.43	0.68	0.12
	0.89	0.52	0.6
	0.42	0.52	0.19
	0.78	0.22	0.39
	0.77	0.45	0.47
	0.7	0.63	0.28
	0.46	0.62	0.96
	0.67	0.78	0.17
	0.63	0.4	0.43
	0.41	0.28	0.26
		0.19	0.13
	0.09	0.64	0.48
	0.15	0.31	0.22
	0.06	0.38	0.23
	0.02	0.19	0.62
	0.08	0.36	0.34
	0.19	0.6	0.13
	0.38	0.8	0.52
	0.71	0.37	0.42
	0.12	0.72	0.08
	0.5	0.2	0.38
	0.43	0.15	0.34
	0.5	0.6	0.45
	0.19	0.61	0.53
	0.6	0.23	0.48
	0.67	0.31	0.6
	0.38	0.63	0.17
	0.27	0.14	0.35
	0.21	0.44	0.2
	0.59	0.94	0.21
	0.06	0.43	0.23
	0.06	0.52	0.16
	0.5	0.74	0.81
	0.08	0.4	0.27
	0.34	0.06	0.38
	0.15	0.27	0.38
	0.04	0.61	0.25
	0.25	0.78	0.3
	0.44	0.45	0.51
	0.22	0.91	0.36
	0.4	0.33	0.42
	0.58	0.05	0.09
	0.13	0.71	0.12
	0.25	0.45	0.36
	0.11	0.18	0.56
	0.68	0.18	0.23
	0.25	0.35	0.67
	0.19	0.45	0.16
	0.46	0.68	0.09
	0.41	0.62	0.58
	0.43	0.39	0.2
	0.51	0.5	0.3
	0.37	0.37	0.22
	0.29	0.51	0.18
	0.28	0.7	0.5
	0.32	0.46	0.3
	0.38	0.58	0.25
	0.88	0.69	0.32
	0.77	0.91	0.14
	0.49	0.47	0.4
	0.56	0.7	0.22
	0.77	0.35	0.41
	0.79	0.56	0.12
	0.5	0.37	0.63
	0.39	0.37	0.76
	0.27	0.2	0.44
	0.85	0.36	0.27
	0.46	0.61	0.48
	0.67	0.64	0.29
	0.64	0.43	0.75
	0.52	0.79	0.16
	0.5	0.27	0.13
	0.48	0.33	0.33
	0.39	0.42	0.59
	0.33	0.31	0.05
	0.76	0.38	0.64
	0.46	0.3	0.55
	0.49	0.46	0.3
	0.25	0.58	0.1
	0.81	0.4	0.26
	0.5	0.55	0.77
	0.42	0.64	0.38
	0.18	0.12	0.38
	0.7	0.3	0.1
	0.38	0.25	0.33
	0.39	0.32	0.16
	0.3	0.35	0.45
	0.58	0.47	0.61
	0.6	0.49	0.36
	0.53	0.6	0.17
	0.23	0.27	0.87
	0.38	0.29	0.66
	0.19	0.61	0.23
	0.55	0.76	0.27
	0.2	0.67	0.32
	0.55	0.17	0.83
	0.58	0.31	0.96
	0.34	0.63	0.29
	0.8	0.45	0.2
	0.82	0.72	0.08
	0.65	0.38	0.39
	0.3	0.83	0.43
	0.73	0.6	0.43
	0.63	0.63	0.77
	0.62	0.21	0.15
	0.74	0.44	0.63
	0.64	0.51	0.38
	0.7	0.28	0.58
	0.08	0.77	0.16
	0.69	0.61	0.32
	0.84	0.47	0.1
	0.63	0.53	0.26
	0.51	0.7	0.19
	0.68	0.68	0.23
	0.69	0.71	0.82
	0.84	0.76	0.05
	0.47	0.18	0.07
		0.88	0.49
		0.38	0.72
		0.39	0.45
		0.48	0.52
		0.35	0.28
		0.36	0.77
		0.74	0.71
		0.52	0.22
		0.64	0.52
		0.69	0.31
		0.44	0.44
		0.79	0.47
		0.36	0.29
		0.88	0.48
		0.48	0.48
		0.42	0.76
		0.75	0.16
		0.79	0.33
		0.8	0.78
		0.74	0.27
		0.56	0.26
		0.42	0.19
		0.88	0.63
		0.57	0.67
		0.67	0.34
		0.35	0.42
		0.59	0.36
		0.45	0.54
		0.56	0.4
		0.58	0.57
		0.28	0.42
		0.5	0.47
		0.69	0.43
		0.83	0.13
		0.27	0.22
		0.52	0.61
		0.48	0.19
		0.59	0.62
		0.79	0.49
		0.94	0.44
		0.69	0.21
		0.47	0.52
		0.87	0.56
		0.7	0.2
		0.53	0.14
		0.57	0.27
		0.76	0.17
		0.52	0.3
		0.48	0.59
		0.48	0.43
		0.76	0.27
		0.27	0.26
		0.37	0.29
		0.7	0.25
			0.14
			0.55
			0.25
			0.26
			0.63
			0.51
			0.29
			0.59
			0.41
			0.66
			0.29
			0.62
			0.72
			0.34
			0.46
			0.43
			0.63
			0.16
			0.63
			0.12
			0.31
			0.24
			0.64
			0.7
			0.46
			0.25
			0.34
			0.23
			0.5
			0.73
			0.27
			0.49
			0.5
			0.73
			0.2
			0.16
			0.17
			0.33
			0.35
			0.46
			0.47
			0.41
			0.75
			0.31
			0.51
			0.47
			0.52
			0.29
			0.81
			0.79
			0.29
			0.27
			0.48
			0.66
			0.68
			0.7
			0.38
			0.17
			0.67
			0.48
			0.52
			0.33
			0.24
			0.63
			0.69
			0.54
			0.39
			0.3
			0.92
			0.16
			0.72
			0.69
			0.53
			0.78
			0.25
			0.42
			0.25
			0.66
			0.34
			0.73
			0.33
			0.74
			0.32
			0.52
			0.21
			0.42
			0.31
			0.29
			0.16
			0.61
			0.31
			0.15
			0.55
			0.28
			0.93
			0.53
			0.86
			0.72
			0.43
			0.47
			0.06
			0.19
			0.75
			0.57
			0.59
			0.45
			0.59
			0.56
			0.48
			0.36
			0.65
			0.44
			0.9
			0.13
			0.27
			0.88
			0.44
			0.11
			0.34
			0.46
			0.87
			0.68
			0.28
			0.82
			0.47
			0.87
			0.25
			0.62
			0.21
			0.68
			0.61
			0.48
			0.54
			0.65
			0.96
			0.25
			0.23
			0.11
			0.1
			0.29
			0.41
			0.09
			0.7
			0.71
			0.6
			0.29
			0.76
			0.39
			0.17
			0.41
			0.79
			0.49
			0.46
			0.26
			0.82
			0.34
			0.37
			0.1
			0.47
			0.35
			0.48
			0.3
			0.55
			0.61
			0.54
			0.66
			0.78
			0.61
			0.92
			0.52
			0.47
			0.36
			0.46
			0.8
			0.83
			0.6
			0.3
			0.68
			0.5
			0.87
			0.87
			0.55
			0.18
			0.14
			0.71
			0.25
			0.17
			0.44
			0.54
			0.82
			0.7
			0.64
			0.35
			0.22
			0.17
			0.81
			0.66
			0.14
			0.33
			0.4
			0.29
			0.56
			0.48
			0.55
			0.44
			0.26
			0.23
			0.2
			0.37
			0.11
			0.65
			0.73
			0.21
			0.12
			0.19
			0.2
			0.33
			0.36
			0.14
			0.32
			0.27
			0.33
			0.19
			0.33
			0.12
			0.43
			0.14
			0.19
			0.43
			0.17
			0.14
			0.32
			0.28
			0.41
			0.63
			0.46
			0.48
			0.12
			0.57
			0.13
			0.44
			0.27
			0.63
			0.29
			0.41
			0.28
			0.35
			0.36
			0.19
			0.18
			0.05
			0.2
			0.28
			0.38
			0.19
			0.21
			0.23
			0.6
			0.54
			0.34
			0.09
			0.25
			0.37
			0.48
			0.65
			0.1
			0.32
			0.19
			0.2
			0.47
			0.47
			0.25
			0.14
			0.13
			0.12
			0.13
			0.19
			0.38
			0.05
			0.43
			0.19
			0.44
			0.25
			0.32
			0.32
			0.11
			0.38
			0.66
			0.38
			0.48
			0.15
			0.41
			0.16
			0.34
			0.22
			0.05
			0.07
			0.26
			0.14
			0.7
			0.55
			0.13
			0.17
			0.13
			0.3
			0.28
			0.54
			0.43
			0.3
			0.18
			0.42
			0.4
			0.33
			0.54
			0.33
			0.12
			0.3
			0.39
			0.37
			0.13
			0.25
			0.31
			0.67
			0.31
			0.89
			0.19
			0.36
			0.2
			0.83
			0.37
			0.14
			0.63
			0.58
			0.24
			0.53
			0.31
			0.69
			0.42
			0.39
			0.22
			0.49
			0.49
			0.24
			0.87
			0.3
			0.28
			0.18
			0.36
			0.09
			0.13
			0.19
			0.43
			0.15
			0.36
			0.28
			0.27
			0.46
			0.27
			0.26
			0.54
			0.2
			0.52
			0.38
			0.07
			0.12
			0.27
			0.77
			0.57
			0.08
			0.49
			0.31
			0.57
			0.24
			0.07
			0.27
			0.37
			0.07
			0.17
			0.52
			0.47
			0.35
			0.34
			0.15
			0.76
			0.14
			0.44
			0.55
			0.33
			0.13
			0.32
			0.52
			0.23
			0.17
			0.84
			0.39
			0.2
			0.25
			0.12
			0.41
			0.13
			0.14
			0.63
			0.38
			0.59
			0.09
			0.29
			0.18
			0.48
			0.2
			0.09
			0.25
			0.08
			0.3
			0.21
			0.29
			0.1
			0.23
			0.25
			0.31
			0.2
			0.23
			0.47
			0.47
			0.26
			0.7
			0.3
			0.34
			0.5
			0.16
			0.6
			0.31
			0.21
			0.42
			0.32
			0.39
			0.4
			0.23
			0.61
			0.08
			0.11
			0.27
			0.43
			0.84
			0.27
			0.58
			0.85
			0.26
			0.1
			0.07
			0.36
			0.23
			0.76
			0.65
			0.2
			0.06
			0.96
			0.48
			0.18
			0.19
			0.15
			0.47
			0.33
			0.37
			0.22
			0.2
			0.5
			0.11
			0.5
			0.57
			0.58
			0.36
			0.36
			0.49
			0.46
			0.15
			0.19
			0.14
			0.08
			0.28
			0.29
			0.75
			0.29
			0.37
			0.33
			0.62
			0.72
			0.21
			0.43
			0.07
			0.17
			0.3
			0.08
			0.27
			0.14
			0.63
			0.48
			0.38
			0.14
			0.74
			0.47
			0.53
			0.34
			0.52
			0.18
			0.45
			0.24
			0.13
			0.32
			0.3
			0.26
			0.07
			0.69
			0.23
			0.4
			0.22
			0.13
			0.59
			0.26
			0.13
			0.13
			0.64
			0.31
			0.22
			0.86
			0.2
			0.17
			0.12
			0.36
			0.09
			0.3
			0.37
			0.27
			0.72
			0.22
			0.24
			0.35
			0.24
			0.58
			0.47
			0.17
			0.6
			0.37
			0.13
			0.42
			0.5
			0.49
			0.28
			0.61
			0.13
			0.29
			0.09
			0.43
			0.36
			0.68
			0.16
			0.37
			0.26
			0.16
			0.26
			0.39
			0.39
			0.7
			0.37
			0.19
			0.29
			0.5
			0.32
			0.66
			0.75
			0.23
			0.11
			0.09
			0.08
			0.68
			0.5
			0.22
			0.49
			0.8
			0.66
			0.35
			0.09
			0.23
			0.76
			0.51
			0.1
			0.21
			0.82
			0.25
			0.31
			0.16
			0.57
			0.19
			0.79
			0.27
			0.1
			0.22
			0.53
			0.11
			0.33
			0.28
			0.2
			0.46
			0.45
			0.18
			0.2
			0.57
			0.51
			0.49
			0.18
			0.2
			0.22
			0.16
			0.22
			0.27
			0.65
			0.53
			0.71
			0.35
			0.47
			0.25
			0.3
			0.38
			0.18
			0.83
			0.86
			0.22
			0.05
			0.41
			0.34
			0.21
			0.18
			0.53
			0.49
			0.13
			0.25
			0.24
			0.11
			0.53
			0.54
			0.25
			0.38
			0.27
			0.14
			0.57
			0.13
			0.11
			0.24
			0.56
			0.53
			0.72
			0.51
			0.56
			0.45
			0.39
			0.31
			0.32
			0.35
			0.15
			0.3
			0.53
			0.62
			0.74
			0.59
			0.54
			0.28
			0.46
			0.29
			0.1
			0.61
			0.56
			0.3
			0.14
			0.25
			0.09
			0.37
			0.52
			0.49
			0.42
			0.6
			0.44
			0.24
			0.47
			0.41
			0.7
			0.76
			0.74
			0.16
			0.51
			0.47
			0.39
			0.26
			0.66
			0.43
			0.28
			0.24
			0.65
			0.16
			0.86
			0.24
			0.26
			0.16
			0.59
			0.29
			0.37
			0.45
			0.41
			0.34
			0.28
			0.38
			0.22
			0.11
			0.49
			0.22
			0.56
			0.55
			0.23
			0.4
			0.2
			0.44
			0.76
			0.45
			0.44
			0.33
			0.44
			0.71
			0.88
			0.4
			0.14
			0.64
			0.62
			0.3
			0.79
			0.42
			0.81
			0.4
			0.8
			0.49
			0.17
			0.37
			0.46
			0.51
			0.29
			0.22
			0.32
			0.05
			0.22
			0.32
			0.33
			0.24
			0.36
			0.13
			0.65
			0.55
			0.16
			0.21
			0.34
			0.32
			0.56
			0.34
			0.31
			0.53
			0.08
			0.54
			0.42
			0.52
			0.73
			0.18
			0.29
			0.25
			0.2
			0.3
			0.35
			0.73
			0.83
			0.05
			0.66
			0.48
			0.28
			0.23
			0.4
			0.31
			0.12
			0.13
			0.24
			0.32
			0.06
			0.4
			0.28
			0.27
			0.86
			0.19
			0.16
			0.59
			0.39
			0.17
			0.19
			0.26
			0.15
			0.65
			0.18
			0.25
			0.35
			0.34
			0.35
			0.43
			0.75
			0.2
			0.08
			0.17
			0.28
			0.24
			0.19
			0.27
			0.09
			0.75
			0.32
			0.12
			0.6
			0.53
			0.32
			0.21
			0.36
			0.66
			0.46
			0.72
			0.25
			0.34
			0.2
			0.69
			0.22
			0.52
			0.44
			0.11
			0.74
			0.65
			0.48
			0.36
			0.22
			0.24
			0.15
			0.24
			0.13
			0.14
			0.18
			0.28
			0.34
			0.45
			0.2
			0.44
			0.55
			0.17
			0.47
			0.42
			0.7
			0.22
			0.56
			0.47
			0.38
			0.82
			0.38
			0.14
			0.59
			0.19
			0.69
			0.33
			0.16
			0.24
			0.04
			0.64
			0.12
			0.53
			0.53
			0.58
			0.36
			0.74
			0.42
			0.35
			0.38
			0.12
			0.87
			0.91
			0.48
			0.4
			0.66
			0.72
			0.18
			0.31
			0.37
			0.62
			0.23
			0.58
			0.29
			0.31
			0.79
			0.28
			0.22
			0.2
			0.33
			0.29
			0.29
			0.67
			0.3
			0.37
			0.66
			0.27
			0.36
			0.08
			0.42
			0.24
			0.34
			0.9
			0.2
			0.34
			0.41
			0.54
			0.72
			0.41
			0.64
			0.18
			0.85
			0.47
			0.6
			0.51
			0.15
			0.59
			0.45
			0.61
			0.43
			0.4
			0.45
			0.38
			0.48
			0.33
			0.39
			0.39
			0.25
			0.43
			0.3
			0.24
			0.23
			0.35
			0.39
			0.2
			0.46
			0.44
			0.7
			0.25
			0.21
			0.51
			0.48
			0.39
			0.48
			0.3
			0.36
			0.48
			0.12
			0.38
			0.55
			0.59
			0.47
			0.29
			0.18
			0.32
			0.36
			0.68
			0.93
			0.24
			0.51
			0.71
			0.41
			0.07
			0.48
			0.65
			0.21
			0.45
			0.47
			0.21
			0.24
			0.19
			0.64
			0.53
			0.26
			0.33
			0.43
			0.38
			0.61
			0.18
			0.68
			0.07
			0.49
			0.67
			0.19
			0.35
			0.23
			0.36
			0.04
			0.51
			0.86
			0.18
			0.62
			0.16
			0.78
			0.56
			0.51
			0.52
			0.12
			0.77
			0.31
			0.56
			0.58
			0.54
			0.37
			0.42
			0.28
			0.14
			0.77
			0.39
			0.58
			0.59
			0.34
			0.17
			0.17
			0.77
			0.42
			0.49
			0.16
			0.44
			0.43
			0.62
			0.24
			0.19
			0.42
			0.81
			0.5
			0.31
			0.25
			0.26
			0.49
			0.61
			0.37
			0.22
			0.14
			0.38
			0.46
			0.77
			0.3
			0.22
			0.6
			0.48
			0.73
			0.62
			0.48
			0.56
			0.42
			0.33
			0.58
			0.32
			0.27
			0.68
			0.29
			0.73
			0.49
			0.42
			0.42
			0.15
			0.49
			0.2
			0.58
			0.45
			0.4
			0.69
			0.42
			0.1
			0.61
			0.4
			0.72
			0.48
			0.1
			0.29
			0.49
			0.77
			0.32
			0.47
			0.11
			0.71
			0.13
			0.38
			0.46
			0.37
			0.69
			0.22
			0.41
			0.25
			0.31
			0.53
			0.39
			0.46
			0.38
			0.38
			0.22
			0.51
			0.39
			0.43
			0.3
			0.22
			0.5
			0.28
			0.48
			0.22
			0.54
			0.38
			0.75
			0.32
			0.69
			0.41
			0.64
			0.43
			0.19
			0.34
			0.74
			0.52
			0.58
			0.49
			0.66
			0.55
			0.19
			0.37
			0.12
			0.49
			0.57
			0.29
			0.33
			0.34
			0.35
			0.44
			0.52
			0.41
			0.44
			0.78
			0.6
			0.59
			0.48
			0.35
			0.48
			0.7
			0.31
[truncated: 113 more rows]

## Sheet: Figure 3B
8 dpi	10 dpi	14 dpi
1.29	5.34	0.75
1.38	6.93	1.15
1.36	8.43	3.77
3.59	10.34	1.14
	6.67	1.32
2.01	8.04	2.56
1.73	4.3	0.92
3.74	8.69	3.12
2.16	2.34	1.16
2.28	8.26	3.48
1.6	5.14	1.08
2.09	6.34	0.87
1.86	8.45	1.31
1.48	7.27	1.49
1.18	7.17	1.02
1.34		1.21
2.92	1.3753	1.48
3.07	10.2105	0.45
0.7	15.4196	1.11
		3.88
3.51	2.72	5.47
1.85	2.68	7.43
2.87	1.12	3.24
2.27	1.49	3.83
4.03	2.08	2.03
2.17	1.11	7.24
1.67	0.81	1.27
2.05	1.64	0.72
3.1	2.46	8.2
2.81	0.94	1.39
1.98	1.28	1.22
3.94	1.36
6.45	1.14	1.29
2.79	1.63	1.52
5.36	2.63	2.05
0.71	1.34	1.93
4.18	1.44	0.92
3.34	1.65	6.5
2.19	2.44	1.28
5.22	1.74	1.14
3.85	3.55	2.81
1.68	3	2.63
1.48	0.76	1.04
3.44	3.41	4.64
9.07	1.28	1.17
4.93	5.06	4.58
5.86	2.2	2.98
2.32	4.46	4.9
4.45	0.83	4.44
4.94	2.18	0.57
3.02	3.2	1.13
5.92	4.92	1.44
	7.54	1.44
	1.24	1.23
	1.33	1.25
	1.41	2.59
	4.57	0.81
	4.76	0.68
	3.6	3.02
	1.03	2.55
	0.58	4.25
	1.55	4.08
	0.65	2.54
	5	3.83
	1.04	5.9
	2.66	2.49
	3.93	2.05
	1.45	1.12
	3.07	0.82
	2.01	0.53
	5.49	4.02
		1.49
		0.55
		0.59
		0.55
		4.74
		0.45
		4.04
		1.79
		6.16
		0.43
		6.49
		5.33
		4.41
		6.35
		5.11
		8.06
		5.01
		2.84
		5.58
		5
		5.78
		2.96
		5.07
		4.27
		7.54
		7.62
		1.94
		6.86
		6.17
		1.97
		4.05
		5.65
		4.87
		2.84
		6.83
		0.64
		6.1
		3.95
		6.64
		5.61
		5.97
		6.51
		5.47
		6.81
		7.43
		3.34
		4.35
		10.08
		8.95
		6.73
		6.81
		5.44
		2.01
		3.34
		2.25
		8.79
		6.11
		7.96
		7.68
		7.02
		7.53
		7.43
		5.26
		3.19
		4.62
		9.73
		6.72
		3.26
		10.16
		5.98
		5.49
		5.8
		4.23
		7.51
		10.47
		3.98
		8.92
		4.21
		6.05
		3.04
		5.66
		8.92
		4.11
		8.98
		7.97
		7.3
		9.23
		9.09
		8.65

## Sheet: Figure 3C
8 dpi	10 dpi	14 dpi
0.21	0.13	0.45
0.37	0.37	0.17
0.15	0.58	0.09
0.23	0.73	0.16
	0.19	0.09
0.29	0.52	0.49
0.48	0.41	0.25
0.35	0.5	0.12
0.32	0.76	0.17
0.24	0.53	0.65
0.66	0.65	0.22
0.49	0.58	0.11
0.41	0.88	0.1
0.55	0.26	0.15
0.45	0.65	0.14
0.42		0.15
0.37	0.17	0.18
0.66	0.53	0.97
0.95	0.1	0.08
	0.45	0.5
0.14		0.44
0.52	0.03	0.31
0.33	0.42	0.33
0.38	0.3	0.41
0.39	0.16	0.84
0.11	0.33	0.81
0.36	0.12	0.15
0.14	0.13	0.57
0.12	0.16	0.95
0.28	0.34	0.61
0.48	0.38	0.26
0.87	0.23
0.28	0.11	0.47
0.51	0.12	0.26
0.87	0.69	0.27
0.44	0.03	0.77
0.73	0.54	0.34
0.71	0.62	0.79
0.13	0.21	0.08
0.33	0.17	0.1
0.5	0.1	0.56
0.79	0.31	0.22
0.25	0.56	0.13
0.42	0.22	0.76
0.82	0.76	0.06
0.83	0.26	0.53
0.82	0.94	0.79
0.45	0.57	0.27
0.4	0.52	0.29
0.86	0.42	0.84
0.9	0.57	0.14
0.81	0.6	0.05
0.69	0.58	0.07
0.65	0.7	0.1
0.91	0.23	0.03
	0.97	0.59
	0.4	0.12
	0.48	0.14
	0.81	0.24
	0.46	0.38
	0.21	0.47
	0.74	0.58
	0.99	0.28
	0.92	0.06
	0.64	0.06
	0.37	0.74
	0.15	0.08
	0.71	0.91
	0.12	0.24
	0.08	0.36
	0.84	0.8
	0.38	0.24
		0.23
		0.08
		0.22
		0.12
		0.43
		0.54
		0.16
		0.4
		0.14
		0.49
		0.36
		0.13
		0.08
		0.09
		0.58
		0.72
		0.09
		0.34
		0.39
		0.06
		0.5
		0.15
		0.11
		0.2
		0.08
		0.14
		0.84
		0.27
		0.24
		0.62
		0.5
		0.31
		0.19
		0.39
		0.89
		0.55
		0.16
		0.52
		0.5
		0.22
		0.36
		0.35
		0.75
		0.47
		0.92
		0.23
		0.51
		0.21
		0.51
		0.6
		0.39
		0.42
		0.6
		0.12
		0.17
		0.31
		0.45
		0.3
		0.73
		0.68
		0.56
		0.46
		0.43
		0.28
		0.53
		0.66
		0.18
		0.4
		0.57
		0.67
		0.29
		0.34
		0.15
		0.8
		0.47
		0.24
		0.21
		0.3
		0.23
		0.26
		0.16
		0.81
		0.51
		0.61
		0.97
		0.43
		0.81
		0.36

## Sheet: Figure 4C
8 dpi	10 dpi	14 dpi
	3.08	1
	6.65	1
5	1.53	7
3	1.04	2
1	2.58	2
2	0.52	2
	1.55	1
1	0.52	1
6	6.16	2
2	1.02	1
	1.51	1
	0.52	2
	7.19
	1.03	5
	2.07	18
	2.07	4
	1.55	1
	5.13	3
	0.51	2
	1.54	1
	2.06	4
	1.03	3
	0.51	1
	1.05	1
	3.09	1
	0.52	2
	1.03	1
	0.51	6
		3
	9	1
	5
	3	1
	2	2
	3	1
	1	1
	1	2
	1	1
	3	1
	3	2
	4
	2
	2
	1
	1
	6
	5
	2
	1

## Sheet: Figure 5B
8 dpi	10 dpi	14 dpi	14 dpi Treg dep
3.00013	1.00008	25.0008	3.00013
3.00013	5.00022	15.0005	12.0004
1.00005	3.00005	20.0007	2.00008
6.00067	2.00008	23.0007	1.00005
2.00005	2.00008	6.00017	3.00013
5.00008	1.99997	11.0003	12.0004
1	2.00005	8.00025	13.0004
2.00008	0.999967	5.00022	3.00013
7.00017	0.999967	29.0008	1.00005
1.00008	7.00022	33.001	16.0005
1.00008	7.00022	1.00005	2.00008
11.0003	3.00013	1.00005	5.00022
4.00013	1.00008	6.00017	6.0002
4.9996	3.00012	18.0005	2.00005
2.99955	5.00025	12.0004	3.00013
5.00017	2.00017	5.0007	2.00012
5.00013	2.00017	10.0004	1
5.00017	1.00008	12.0004	2.00005
3.00008	4.00022	68.0022	5.00013
1.00005	1.00008	4.00008	7.00018
1.00005	1.00008	14.0005	5.00018
5.00022	3.00012	1.00058	6.00018
3.00013	5.00025	4.00013	3.00008
1.00008	1.00008	98.0025	2.00005
2.00012	1.00008	5.99968	1
3.00013	1.00008	33.0005	1.00008
3.00013	6.00022	19	7.00027
1.00008	3.00013	5.00018	5.00013
1.00008	5.00017	7.00022	1
1.00008	4.00017	3.0001	2.00013
4.00017	4.00008	0.99995	20.0007
3.00013	2.00005	4.00008	2.00005
1.00008	2.00005	3.00013	4.00017
1.00008	1.00003	2.00013	10.0003
1.00008	2.00003	3.00013	7.00022
3.00013	1	3.00013	1
11.0004	3.00005	30.001	1
2.00012	2.00005	10.0003	3
6.00022	2.00005	11.0003	2.00003
1.00008	2.00005	1	1
1.00008	1	2.00003	1.00003
5.00022	3.00013	15.0004	4.00008
1.00008	6.00018	91.0028	8.00022
4.00017	1.00005	3.00013	6.00013
1.00008	1.00005	4.00013	2.00008
1.00003	1	4.00013	5.00013
5.00013	2.00008	40.0012	1.00008
1.00003	3.00003	5.00017	6.00017
1.00003	1	7.00022	9.00022
1.00003	4.00008	4.00013	1
2.00005	1	18.0005	5.00017
4.00013	1	1	1
2.00005	1	1	2.00008
1.00002	9.00025	61.0018	2.00008
5.00013	4.00013	3.0001	2.00008
17.0005	8.00022	14.0004	1.00003
2.00008	2.00003	44.0013	10.0003
3.00008	9.00025	31.001	1.00005
1.00003	6.00017	7.00022	1
11.0003	3.00008	7.00022	19.0007
4.00012	1.00008	14.0004	8.0003
1.00003	1.00008	5.00018	6.00022
5.00017	2.00003	14.0004	11.0003
1.00003	2	3.00003	1.00005
1.00003	3.00005	4.00012	5.00013
1.00003	0.99995	8.00025	2.00008
1.00003	0.99995	1.00003	1.00005
2.00005	2	8.00025	1.00005
1.00005	2	5.00013	1.00005
1.00005	10.0002	4.00008	1.00013
8.00027	0.99995	22.0007	1.99995
1.00005	9.00022	3.00008	7.00008
1	2	21.0007	1.00008
3.00008	2	4.00017	8.0003
1	0.99995	14.0005	3.00013
1.00003	4.00005	2.00003	1.00005
1.00003	3.00005	7.00022	1.00005
1.00003	2.0001	13.0004	5.00017
6.00022	4.00013	27.0008	2.00003
3.00008	4.00013	1	1
1.00003	1.00005	4.00013	6.00018
1.00003	1.00005	6.00022	12.0003
1.00003	8.00017	10.0003	6.00018
8.00022	5.00012	2.00013	1.00005
2.00005	1	6.00022	1.00005
3.0001	4.00008	5.00018	1
2.00005	1.00003	1.00008	2.00005
2.00005	1.00003	3.00005	1
3.0001	1.00003	8.00018	1.00005
2.00005	3.00008	5.00008	2.00013
7.00018	2.00008	5.00008	2.00013
2.00005	1.00003	5.00008	4.00013
1	1.00003	16.0004	3.00008
6.00013	1.00003	4.00008	1.00008
3.00005	1.00003	3.00005	3.00005
2.00005	1.00003	24.0007	1
6.00013	1.00005	9.0003	3.00005
1	3.00008	17.0005	1
1	1	11.0003	2.00005
16.0004	7.00022	10.0003	5.00012
13.0004	2.00003	3.00013	7.00013
4.00013	3.00008	2.00005	3.00008
2.00005	1	3.00013	1.00003
3.00013	1	4.0001	1.00003
1.00005	1.00003	7.00022	8.00022
2.00008	2.00008	3.0001	1
4.00008	3.00008	76.0025	6.00018
5.00012	2.00008	3.0001	6.00018
3.00008	4.00008	2.00005	2.0001
9.00025	1.00003	5.00017	2.00005
2.00008	1.00003	9.0003	5.00013
4.00012	1.00003	9.00022	5.00013
1.00008	2.00008	7.00017	1.00005
5.00012	1.00005	0.999967	1.00005
2	1.00005	5.00017	2.00008
3.00003	1.00005	1.00008	3.00008
5.00008	1.00005	15.0005	3.00008
4.00003	1.00005	36.0012	1
19.0005	5.00018	4.00008	14.0005
2	1.00005	2.00005	1.00008
1	2.00005	2.00005	9.0003
26.0007	4.00013	22.0007	35.0012
14.0004	1	6.00013	1.00008
1	7.00017	5.00017	1.00008
11.0003	1	2.00003	19.0007
2.00003	3.00005	4.00008	1.00008
2.00003	4.00013	4.00008	35.0012
3.00008	1	19.0007	3.00008
2.00003	1	4.00017	1.00008
25.0007	1	18.0005	1
2.00003	15.0005	8.00025	32.001
1	6.00022	19.0007	1
1	1.00008	7.00022	12.0003
4.0001	1.00008	15.0005	5.00013
1	1	2.00008	3.0001
1	4.00008	15.0004	1
7.00022	1	3.00005	2.00003
4.0001	2.00003	2.00005	1.00003
4.0001	1	18.0007	2.00008
1.00005	1	15.0004	1
1.00005	1.00003	26.0008	6.00013
1.00005	2.00008	9.00022	1.00005
6.00022	1.00003	3.00012	1.00003
1.00005	1.00003	3.00013	2.00002
1.00005	1.00003	21.0007	1.00002
4.00017	1.00005	8.00027	2.00008
3.00008	0.999967	5.00013	2.00008
1.00005	0.999967	6.00017	4.00012
1.00005	0.999967	1.00003	1.00008
2.00005	4.00017	5.00013	3.00012
1.00005	1.00008	1.00003	6.00022
3.00008	0.999967	6.00018	1.00008
2.00003	1.00008	2.00008	4.00013
1	1.00008	3.00005	2.00008
2.00003	3.00017	1.00005	6.00018
1	1.00008	1.00005	3.0001
3.00012	1	7.00022	5.00018
1.00003	3.00005	9.00027	1.00005
1.00003	6.00013	1.00003	4.00013
1.00003	1	3.00003	1.00005
2.00012	5.00013	44.0013	1.00005
2.00012	4.00008	2	2.00005
7.00018	0.999917	4.00008	5.00067
2.00008	1.99997	52.0015	13.0004
1.00008	0.999917	2	4.00062
2.00008	2.00005	3.00005	7.00022
1.00008	1	14.0004	10.0003
1	9.05738	0.999967	1
9.00018	1.00008	2	1.99955
1	1.01525	7.00018	7.99972
1	1.99867	11.0003	0.9995
5.00013	5.06935	23.0008	4.00013
3	5.06935	4.00017	6.00022
1	1.01418	11.0004	1.00008
1	2.03067	30.001	1.00008
1	1.01433	5.00018	2.00008
1	1.01208	1.00005	4.00012
2	1.01208	6.00022	2
2	1.97283	23.0007	1.00003
3.00005	8.93655	4.00013	1.00008
2	2.00272	4.00013	16.0005
1	1.0165	12.0003	1.00008
1	0.986033	14.0004	1.00008
4.00013	0.986	22.0007	10.0004
1	0.986	8.00027	3.00013
10.0003	2.95895	1.00005	3.00013
1	0.986367	10.0003	2.00008
1	1.98058	50.0015	1.00008
2.00005	2.98058	6.00022	59.0018
4.0001	2.99517	5.00018	3.00013
1	2.00055	3.00008	4.00017
4.0001	1.00008	28.0008	1.00008
5.00018	2	3.00008	15.0005
1	1	1.00003	2.00008
1.00005	3.01367	6.00017	1.00008
2.00013	2.00042	4.00013	2.00008
4.00018	0.999717	9.00072	26.0008
1.00008	1.01495	3.0001	7.0003
2.00005	3.00003	17.0005	44.0013
2.00005	7.00022	5.00013	47.0015
5.00013	1.01495	7.00022	31.001
1.00008	0.986383	4.00013	6.00022
8.00022	0.986383	2.0001	1
13.0003	2.99878	7.00068	5.00013
3.00005	4.00013	2.0001	1
5.00008	3.0001	11.0003	2.00005
0.999967	6.00022	14.0004	4.00008
3.00008	2.0001	5.00017	1
2.00008	1.00008	4.00012	1.00005
1.00008	1.00005	16.0005	8.00025
9.00025	2.00005	20.0007	1.00003
8.00022	3.00005	16.0005	56.0017
12.0003	1.00005	18.0005	1.00003
1.00008	3.00008	22.0007	6.00017
7.00022	4.00008	43.0013	1
1	2.00005	9.00027	1
4.00008	1.00002	1	1
4.00008	1.00003	1.00008	3.00013
1	2.00008	3.00013	2.00005
4.00008	9.0003	17.0005	6.00022
11.0003	1	13.0004	5.00013
1	7.00018	21.0007	3.00013
6.00013	1	5.99975	1
1		6.99975	3.00013
10.0003	26.0008	27.0003	1.00005
1	26.0008	38.0007	2.00013
1	7.00022	6.99975	1.00008
2.00003	13.0009	3.00013	2.00005
9.00025	28.0008	12.0003	6.00022
2.00008	1	10.0003	18.0005
7.00022	2.00058	1.00003	1.00008
5.00013	4.00017	2.00005	0.999967
8.00022	4.00058	8.00022	3.00008
2.00005	11.0003	2.0001	0.999967
1.00005	16.0004	1.00002	3.00008
1.00005	1.00003	14.0004	1.00003
1.00005	1	37.0012	2.00012
2.00005	3.00063	1.00002	3.00012
3.0001	9.99977	1.00002	1.00008
9.00027	3.00005	1.00002	1.00008
1	3.00013	3.00012	3.00013
2.00005	1	3.00012	3.00013
1	1	1.00008	2.00008
2.00005	2.00008	5.00008	2.00008
2.00005	1.00008	11.0003	1
1.00005	1.00008	3.00003	4.00008
3.00008	6.00017	3.00003	3
1.00005	4.00008	3.00003	1
4.00013	3.00008	7.00022	12.0009
3.00008	3.00008	20.0007	2
1	5.00018	23.0007	2
1	2.0001	2	4.0001
1	1.00008	6.00018	7.00018
3.00008	1.00008	30.0008	28.0008
2.00003	5.00018	11.0003	0.99995
1.00003	8.00018	8.00022	1.00008
4.00012	10.0008	1	12.0004
1.00003	3.00005	7.00022	1.00008
4.00012	1.00008	2.00005	3.0001
4.00012	4.00008	10.0003	1.00008
1.00003	2.00008	12.0004	2.0001
3.00008	1.00058	27.0008	5.00018
3.00008	11.0003	17.0005	2.0001
3.00008	2.00005	5.00018	2.0001
2.00005	5.00013	19.0007	5.00018
1.00005	3.00005	1.00005	7.00018
3.00008	3.00005	1.00005	1.00002
1	2.00005	1.00005	11.0004
2.00003	10.0003	2.00008	36.0012
2.00003	3.00058	1.00008	3.00012
1	3.00008	12.0004	1.00008
2.00003	2.00058	8.00022	4.00017
1.00003	1.00005	4.00008	1.00008
1.00003	11.0003	7.00013	1
1.00003		11.0003	2.00003
1.00003	11.0003	3.00008	9.00025
1.00003	2.00008	3.00008	4.00063
1.00003	2.00008	6.00013	8.00022
1.00003	8.00013	1.00003	3.00013
1.00003	6.00022	5.00013	10.0003
1.00003	9.00022	10.0003	7.00017
2.00008	33.0008	2.00008	1.00008
10.0003	4.00008	4.00008	3.00008
3.00013	1.00008	2.00008	2
11.0004	14.0004	2.00008	2
2.00013	3.00005	10.0003	0.9995
9.0003	12.0003	1.00003	1.00008
1.00008	4.0001	8.00025	5.00013
47.0013	2.00005	2	4.00008
1.00008	2.00005	12.0004	1.00008
9.0003	0.99995	3.0001	2.00008
76.0022	4.00013	0.999967	3.00013
2.00013	3.00013	1.00005	1.00008
6.00017	1.99997	3.00013	4.00018
15.0005	1	13.0005	5.00018
11.0004	1	11.0003	13.0004
28.0008	2	1.00008	1
3.00013	1	4.00017	13.0003
3.00008	1	2.00008	4.0001
1.00005	6.00018	4.00017	8.00023
3.00003	1.00008	16.0005	3.00058
4.00003	1.00008	4.00012	1.00003
3.00003	1.00008	1	1.00003
9.00075	7.00013	3.00008	1.00003
1.00003	2.00005	11.0003	3.00008
2	4.00008	4.00012	3.00008
2.00005	2.00003	19.0007	1.00055
3.00008	1.00003	11.0003	2.99955
1.00005	24.0008	3.00008	3.99963
52.0015	23.0007	17.0005	1.00003
2.00008	31.0008	7.00017	19.001
7.00022	4.00017	3.00008	2.00005
8.0003	1	15.0004	8.00025
5.00068	19.0005	1	23.0007
2.00005	13.0004	15.0004	1.00008
3.00013	11.0002	1	7.0002
14.0004	5.00008	2.00005	7.0002
1	1.00003	2.00005	1.00008
5.00013	1.00002	1	4.00012
4.00063	1	8.00027	0.99995
2.00008	1.00003	7.00027	1.00008
3.00058	1.00003	3.00013	2.00005
8.00068	9.00027	6.00022	6.00018
11.0003	5.00013	4.00018	4.00008
10.0003	1.00003	1.00005	18.0005
1.99955	14.0004	5.00017	3.00013
8.99977	18.0005	3.00003	1.00003
1.99955	3.0001	12.0003	17.0005
1.00005	4.00012	13.0004	3.0001
2.99953	2.00005	8.00022	16.0005
2.99953	2.00003	2	1
3.99958	3.00003	12.0004	9.00027
8.99972	3.00012	4.00013	16.0005
8.00022	2.00008	1.00005	1
2.00003	2.00008	8.00017	2.0001
2	5.00018	10.0003	1.0001
33.001	2.00008	4.00008	10.0003
18.0005	7.00022	2.00003	1
7.00018	3	4.00013	1
2.00003	5.00013	5.00018	2.00003
5.00017	3	2.00005	4.00008
16.0004	5.00013	1.00005	1.00003
20.0002	1.0001	3.00005	2.00005
8.9998	1.0001	9.0003	4.00008
4.0001	2	9.0003	2.00008
1.00005	5.00018	1.00005	1.00005
3.00005	2.00013	2	11.0003
3.00005	4.00008	6.00025	1.00005
3.00005	22.0007	6.00025	1.00005
1.99997	0.99995	2.00008	2.00008
20.0005	6.00018	5.0002	11.0003
8.00018	15.0004	5.0002	6.00017
3.00017		5.0002	1.00003
1.00003		1.00003	3.00008
8.00022		1	9.00027
1.00005		4.00017	5.00013
3.00008		4.00017	5.00013
2.00003		1.00005	8.00027
9.00022		1.00005	4.00013
1.00008		3.00017	1.00005
4.0001		2.00008	1.00005
1.00002		1.00008	2.0001
7.00018		1.00008	2.0001
8.00025		1.00008	1.00005
4.00012		1.00008	3.0006
2.00003		27.001	2.00055
1.00003		20.0007	1.00005
1		19.0007	1.00005
4.00013		35.0012	5.00012
5.00013		2.00013	0.999533
2.00008		50.0017	4.99967
1.00003		23.0007	4.00013
1.00003		2.00013	2.00008
5.00017		2.00013	2.00008
1.00003		39.0012	2.00008
1.00003		24.0008	3.00013
2.00005		79.0025	2.00005
23.0007		9.00035	1
1.00005		3.00017	2.00005
1		2.00013	1
5.00013		3.00017	2.00005
1		71.0022	1.00005
7.00018		27.0008	1.00005
3.00008		1.00005	1.00005
3.00008		2.00008
5.00013		2.00008	2.00008
38.001		14.0004	1.00058
3.00003		4.00013	3.00017
3.00003		4.00013	3.00017
4.00008		25.0007	5.99963
5.00013		3.00005	5.99963
5.00013		4.00013	0.9995
4.0001		6.00017	0.9995
27.0007		3.00008	0.9995
2		1.00003	1.00008
12.0003		13.0003	3.00013
2.00008		76.0023	4.00013
1.00003		3.00005	4.00013
2.00003		52.0017	5.00013
3.00005		4.00017	3.00005
2.00005		1.00008	1
1		18.0007	9.00022
1.00005		21.0007	2.00008
2.00005		2.00005	4.00017
7.00022		41.0012	4.00017
5.00013		27.0008	1.00005
1		1	9.01305
6.00013		4.00013	4.02625
2.00008		2.00008	1.00005
4.0001		3.00008	1.01283
2.00008		6.00017	1.99967
5.00008		54.0017	4.00018
1.00003		1.00003	2.0001
7.00017		5.00013	8.00027
10.0003		8.00022	1.00003
1.00008		10.0003	4.00008
1.00008		5.00013	25.0008
0.99995		6.00018	4.00017
15.0009		15.0004	4.00013
9.00022		1.00005	1.00008
1.00008		10.0003	1
1.00005		5.00013	1.00005
5.0001		14.0004	1.00008
26.0007		7.00022	5.00017
7.00017		5.00063	1.00005
4.00005		3.0001	1
1		57.0018	0.99995
2		2.00008	23.0007
1		3.00058	1
1		9.0003	1
16.0004		3.00008	1.00003
1.00008		5.00017	1
16.0004		5.00017	3.00013
2.00005		47.0015	1.00005
9.00022		17.0005	9.00025
6.00013		21.0007
4.00008		1.00053	1.00005
1.00008		18.0007	17.0005
3.00012		10.0003	4.00013
12.0003		8.9998	3.00005
1		37.0012	1.00008
1		7.00022	2.00013
1		1	8.00022
4.00008		5.00017	4.00008
25.0007		6.00027	1
5.00067		21.0007	19.0005
6.00022		3.00008	1.00003
7.00022		1.00008	3.0001
25.0008		1.00008	1.00003
22.0007		16.0005	17.0005
5.00017		8.00018	3.00005
3.00008		2.0001	17.0005
3.99958		1	6.00022
1		8.00027	8.0003
10.0003		3.0001	1
2.00002		3.0001	1.00022
4.00005		2.0001	0.999883
16.0004		14.0003	3.00013
4.00017		18.0005	2.00003
2.00003		17.0005	7.00022
2.00008		3.00008	1.00005
1		6.00022	1.00005
12.0004		2.00012	1.00005
2.00013		5.00018	1
1.00005		6.00022	1
1.00005		28.0008	2.00017
1.00005		3.0001	11.0003
11.0003		9.00022	2.00008
2.00003		2.00005	6.00013
1		3.00008	2.00012
2		9.00022
8.00027		3.00008
1		9.00025
2.00005		7.00022
6.00013		28.0008
1.00003		15.0004
2.00008		14.0004
2.00013		4.00003
1.00008		1.00003
3.00005		1.00003
2.00008		10.0003
3.00005		2.00003
1		1.00003
0.999967		9.00022
2.00008		8.00022
2.00008		4.0001
5.00017		1
18.0005		1
13.0003		5.00018
2.00008		19.0012
15.0004		35.0012
1		4.00018
8.00022		1.0001
6.00017		10.0003
2.00008		8.00025
25.0007		1
25.0007		1.00003
4.00008		7.00025
4.00008		1.00005
12.0003		32.001
17.0005		3.00008
2.00008		2.00005
9.00025		6.00017
23.0007		3.00013
5.00017		9.00033
25.0007		14.001
12.0003		3.00013
3.00008		17.0005
15.0005		1.00008
4.00017		2.0001
6.00022		9.00027
10.0003		1.00003
3.00008		15.0004
1.00008		2.00003
1.00008		7.00022
2		29.001
2		5.00017
6.00013		26.0008
4.00008		4.00017
22.0007		2.00003
8.00022		2.00005
5.00017		4.0001
5.00017		7.00022
1.00005		13.0004
4.00013		2.00005
4.00013		3.00058
7.00022		8.00027
14.0004		5.00013
1		21.0007
16.0004		1
2.00003		21.0007
2.00008		20.0007
8.00025		2.99958
3.00005		5.99968
16.0005		1.99955
4.00013		19.0002
9.00023		2.99958
14.0004		3.00005
2.00013		10.0003
4.00017		4.00013
3.00012		2.00003
2.00003		8.00022
2.00003		18.0005
1		1.00003
10.0003		1.00003
10.0003		7.00022
1		16.0005
6.00013		6.00017
7.00022		14.0004
8.00027		15.0005
1		5.00008
5.00013		4.00008
6.00022		3.00003
4.00012		2
5.00017		5.00017
4.00013		13.0004
2		4.00008
1		12.0004
2.00013		2.00008
1.00005		1.00003
		7.00025
3.00012		11.0004
3.00012		11.0004
3.00012		4.00008
1.00012		8.00025
3.00012		5.00017
1.00012		5.00017
2.00012		10.0003
5.0002		9.00035
5.00013		8.00027
5.00013		8.00027
1		8.00027
8.00022		4.00008
4.00008		1.00008
5.00013		6.00027
2.00008		6.00027
2.00008		4.00017
1		5.00018
9.00027		4.00018
2.00008		2.00008
6.00018		3.00008
2.00008		3.00008
1.00008		1.00005
9.00027		3.00013
2.00008		1.00003
6.00022		3.00013
1.00008		3.00013
3.00005		1.00003
1		2.0001
1		1
1		1
3.0001		1.0001
15.0004		1.0001
3.0001
12.0003		1.00008
10.0003		1.00008
1.00005		7.00027
1.00005		2.00013
6.00013		16.0004
1		0.999967
2.00005		3.0001
28.0007		2.00002
11.0003		2.00013
3.00008		17.0005
5.00013		4.00012
2.00008		29.0008
3.00008		35.001
4.00013		24.0007
1.00005		35.001
6.00013		3.00005
1.00005		18.0005
1.00005		8.00013
4.00013		2.00005
1.00003		2.00005
25.0007		5.00018
2.00003		2.00005
1.00003		7.00022
1		6.00022
1		2.00008
1.00005		4.00013
5.00013		4.00013
9.00022		4.00058
1.00005		11.0003
2.00005		15.0005
1		1.00013
2		3.00008
1		7.00017
1		3.00008
2		24.0002
1		19.0005
1		4.00008
1		24.0007
5.00017		6.00017
1		1.00003
6.00017		4.00013
1		1.00005
1		4.00008
9.00025		4.00008
1		7.00022
1		1.00005
3.00013		5.00017
2.00008		1
21.0007		1
8.00025		3.00013
2.00008		6.00018
2.00005		6.00018
3.00008		1
2.00005		5.00018
3.00008		3.00008
7.00017		4.00012
7.00017		7.00022
6.00013		33.001
8.00022		1.00008
1.00005		8.00017
1.00005		3.00008
3.00008		1.00005
3.00008		1.00005
2.00008		9.0003
1.00005		7.00022
2.00008		3.00008
2.00008		10.0003
8.00017		3.00005
2.00003		1
1.00003		18.0005
3.00003		6.00022
13.0003		2.00012
1		6.00017
7.00013		14.0003
2		2.00008
1		2.00008
3.00005		21.0007
1		2
3.00005		4.00008
6.00013		1.00005
1		2.00008
5.00013		0.99995
5.00013		3.00008
2.00005		3.00008
3.00008		5.00012
2.00005		3.00008
1.00005		0.99995
1.00005		0.99995
2.00008		1.00008
1.00005		8.00023
7.00027		18.0005
2.00008		11.0003
1.00005		24.0007
8.00027		3.0001
1.00005		6.00012
9.0003		1
14.0004		15.0005
7.00022		9.00025
1.00003		15.0005
1.00003		4.00018
2.00008		7.00022
14.0004		5.00013
3.00008		18.0005
1.00003		12.0003
2.00005		3.00012
4.0001
1.00005		23.0008
1.00005		13.0004
5.00018		5.00022
6.00018		13.0004
1.00005		29.0007
6.00018		1.00005
4.0001		2.00008
3.00005		3.00008
1.00005		4.0001
1		7.00013
4.00013		5.00017
7.00017		42.0012
4.00013		8.00022
1		7.00022
7.00017		5.00013
5.00013		3.00003
1		2.00003
2.00005		1.00005
11.0003		13.0004
2.00005		18.0005
1		4.00017
5.00017		27.0008
2.00005		29.0008
1		27.0008
8.0003		2.00008
3.00013		3.00005
2.00013		5.00017
5.00017		3.00017
1.00005		8.00033
2.00008		6.00028
1.00008		6.00018
2.00008		7.00022
1.00008		0.999933
1.00008		2.00008
3.00012		1.00005
5.00017		4.00017
3.00012		13.0005
7.00025		19.0007
1.00008		3.00013
1		34.001
8.00017		2.00008
6.00017		8.0003
2.00003		34.001
1		1.00005
1		6.00022
1		9.00035
1		35.001
2.00003		6.00022
4.00013		4.00017
1.00003		29.0008
1.00003		10.0003
7.00017		8.0003
1.00003		5.00017
6.00013		2.00008
3.0001		3.00013
2.00005		4.00013
1		2.00008
2.00005		1.00003
1		12.0003
3.0001		1.00003
6.00013		3.00005
6.00013		6.00018
6.00013		1
6.00013		23.0007
4.0001		8.00025
3.00013		3.00013
2.0001		2.00005
2.00008		2.00005
2.00008		12.0003
1.00005		2
3.00005		13.0003
4.00008		6.00013
2		7.00022
3.00003		5.00013
1.00003		3.00012
1.00003		6.00022
2		11.0004
3.00003		1.00012
3.00003		3.00002
2		17.0005
1.00003		4.0001
3.00003		1
1.00003		1.00002
0.999967		7.00018
2		2.00008
2		8.00025
2		3.00012
2		4.00017
2		17.0005
1.00003		7.00017
1.00003		17.0005
1.00003		2.00005
1.00003		3.00005
1.00003		4.00013
1.00003		1.00003
1.00003		1.00003
1.00003		2.00008
2.00013		4.00013
4.00017		7.00022
7.00025		5.00018
1.00012		1.00005
7.00025		3.0001
9.00033		11.0003
3.00017		4.00013
3.00017		11.0003
12.0004		5.00008
17.0005		1
4.00017		2.00005
2.00013		1.00005
8.0003		11.0003
4.00017		9.0003
3.00017		5.00013
2.00013		9.0003
3.00005		9.0003
8.00022		7.00022
10.0002		5.00013
1.00003		2.0001
2.00003		1.00008
3.00005		6.00027
18.0005		2.0001
2.00005		1.00002
1.00005		5.00018
4.00013		3.0001
4.00012		2.00008
6.00013		4.00017
2.00003		1.00003
1		2.00008
1		3.00013
1		1.00005
3.00012		2.00008
4.00013		1.00005
7.00022		18.0007
2.00008		38.0012
1.00003		30.0008
3.0001		7.0003
11.0003		1.00003
3.00005		30.0008
3.00005		3.00013
8.00017		41.0012
4.0001		27.0008
4.0001		25.0008
1.00002		2.00008
2.00002		18.0007
1		4.00017
6.00012		9.00032
1.00003		1.00005
1.00005		13.0004
9.00025		7.00022
2.00003		1.00005
7.00017		2.00008
2.00003		2.00008
1.00003		38.0012
12.0003		2.00003
5.00018		9.0003
5.00018		6.00017
1		1
6.00013		4.00013
6.00013		1
1		2
2.0001		6.00008
1.0001		8.00022
1.0001		1.00005
1.0001		4.00012
1.0001		2
4.00003		4.00008
4.00008		11.0003
6.00008		3.00013
0.99995		2.00005
3.00003		20.0007
5.00008		4.00008
0.99995		8.00022
5.00008		29.0008
5.00008		5.00013
4.00008		1
1		1
2.00008		2.00005
1		18.0005
2.00008		3.00005
1		4.00008
1.00008		15.0005
5.00022		4.00008
1.00005		10.0003
13.0004		5.00017
3.00005		2.00008
1.00005		6.00018
3.00008		4.00013
1		8.00022
1		18.0005
1		3.00005
2		6.00022
4.00008		1
3.00008		6.00025
4.00008		4.00013
1		13.0004
5.00022		5.00022
3.00013		24.0008
1		6.00018
3.00008		5.00022
8.00022		9.0003
2.00005		23.0007
1		8.00022
3.00013		7.00018
2.00008		3.00008
1.00005		3.00008
5.00013		2.00012
8.00027		2.00012
13.0004		1.00003
6.00018		6.00017
5.00013		4.00008
2.00008		20.0005
2.00008		3.00005
3.00008		9.00025
5.00013		4.00017
1.00005		8.00025
6.00018		2.0001
2.00005		2.0001
3.00005		1.00005
2		2.00008
1		15.0004
17.0005		10.0003
2		3.00008
1		1
2.00005		12.0003
7.00017		3.00003
13.0004		6.00017
8.00027		3.00008
2.00008		2.00003
1.00005		1.00003
3.00012		2.00005
1.00003		2.00005
1.00003		9.00032
1.00005		9.00032
2.00008		4.00018
1.00005		3.00013
8.00022		7.00022
4.00008		6.00018
3.00003		1.00005
1		6.00018
1		5.00013
12.0003		1
1		3.00003
3.0001		4.00008
2.0001		1
1.00002		1.00003
3.00005		3.00008
4.00008		3.0001
1.00008		3.0001
2.00003		3.0001
2.00003		1.00005
0.99995		1.00005
2.00003		2.0001
0.99995		1.00005
2.00005		2.0001
2		20.0007
0.999967		26.0008
1.00003		28.001
1.00003		6.00022
1.00008		29.001
2.00008		7.00027
1.00008		12.0004
4.00013		8.0003
1.00005		4.00018
2.00005		8.0003
1.00005		1.00008
1		2.00005
2.00003		6.00018
3.00013		12.0003
1.00005		2.00005
1.00008		1.00002
1		4.00012
1		13.0003
1.00008		1.00005
2.00008		1
1		25.0007
2		8.00025
1		1.00003
1.00008		2.00008
2.00008		1.00003
8.00022		23.0007
2.00005		23.0007
5.00017		2.00008
1.00003		8.00022
1.00003		22.0007
2		5.00017
1		11.0003
2		3.0001
2.00005		1.00005
2.00005		2.00002
1		1.00005
3.0001		0.999967
1.00008		11.0003
0.999967		2.00005
1		2.00005
2		1.00003
1		2.00003
1.00053		8.00025
7.00025		7.00025
1.00005		1
1.00008		13.0005
1		5.00022
1.00008		5.00022
8.00018		15.0005
3.00008		15.0005
1.00003		7.00027
1		4.00022
4.00012		9.0003
1.00005		5.00013
1.00005		3.00017
1		6.00022
2.00003		4.00017
2.00003		7.00022
2.00005		7.00022
3.00008		3.00025
3.00005		6.00022
3.00003		1
1		3.00005
6.00022		5.00013
5.00017		5.00013
17.0005		3.99997
1.00005		3.99997
1.00003		1.99988
1.00003		0.999917
		3.00005
12.0004		1.00008
5.00017		1.00008
14.0005		1.00008
9.0003		1
11.0003
6.00022
26.0007
1.99955
0.999967
1.00008
2.00003
8.00017
7.00022
15.0004
12.0003
5.00013
64.0018
19.0005
2.00008
11.0003
7.00022
4.00013
7.00025
7.00025
4.00017
5.00017
14.0004
1.00005
1.00003
3.00003
1
2.00005
12.0003
1.00005
1.00003
4.00008
4.00008
38.001
2
7.00018
13.0004
3.00017
8.00033
4.00005
2.00005
3.00002
5.0001
8.00017
4.00012
3.0002
16.001
4.00002
0.999917
4.00013
5.00017
7.00022
7.00017
3.00012
1.00003
6.00013
2.00005
7.00068
3
1
11.0003
1
13.0003
4.00017
2.00003
6.00017
3.00008
12.9999
1
6.00013
3.00008
5.00013
7.00018
3.00005
15.0004
3.00005
17.0005
1
10.0003
7.00022
5.00008
2
0.99995
4.00008
12.0003
2.00008
3.00013
1.00003
9.00027
7.00017
17.0005
1.00003
18.0005
1.00003
13.0004
14.0004
1.00008
2.00008
3.00005
7.00022
17.0005
21.001
16.0004
9.00027
3.00005
6.00022
1.00005
1.00008
2.00005
11.0003
1.00008
14.0004
2.00003
6.00008
0.99995
2
2.0005
0.999967
0.999967
16
1.00008
2
14.0003
4.00008
17.0005
1.0001
5.00018
9.00025
4.00008
11.0003
3.00008
3.00008
5.00013
1
3.00058
61.0018
18.0005
2.00005
0.99955
1.99958
23.0002
1.00003
20.0005
2.00008
2.00005
2.00003
1.00003
4.00017
8.00027
4.00018
9.00025
4.00008
2.00003
2.00005
2.00005
3.00008
2.00005
16.0004
2.00005
1
1
3.00058
0.999967
12.0004
17.0005
1.00062
3.00012
17.0005
12.9999
1.9995
34.0005
31.001
1
5.00013
3.00012
18.0005
3.00012
1.00008
7.00022
19.0005
2.00008
21.0005
1
1.00005
2.00003
11.0003
15.0005
1.00003
23.0007
1.00005
6.00022
1.00005
2.00005
1
12.0003
1
5.00013
7.00013
13.0004
17.0005
12.0003
2.00003
14.0003
8.00027
4.00018
8.00018
4.00017
1.00003
6.00013
5.00008
1.00012
1.00005
2.00008
1.00003
1
1

## Sheet: Figure 5C
8 dpi	10 dpi	14 dpi	14 dpi Treg dep
3.00013	10.0003	10	4.00013
3.00013	1.00008	2	1.00005
2.00008	1	11	3.00013
2.0001	4.00008	5	1.00005
2.00005	7.0003	1	2.00008
6.00013	1.00008	5	1.00005
2.00008	5.00008	14	7.00025
2.00008	5.00008	9	3.00013
2.00005	3.00013	24	7.00025
3.00013	1.00005	4	1.00005
4.00017	1.00005	14	3.00013
1.00008	1.00005	7	3.00013
3.00013	1	11	3.00013
7.00025	9.00022	12	5.0002
5.00022	1.00008	6	1
6.00017	2.00003	2	2.00008
9.00027	1.00008	6	2.00008
1	0.99995	5	3.00008
14.0004	3.00008	20	5.00013
2.00008	1.00005	4	3.00008
1.00003	2.00003	11	14.0003
15.0005	1.00003	5	2.00005
1.00005	1.00003	4	1
3.0001	3.00008	1	1
22.0006	5.00008	1	1
1	3.00005	1	8.00018
8.00022	2	1	10.0003
2.00008	2.00005	1	1.00005
1	2.00005	4	6.00022
1.00008	1.00005	52.0017	2.00005
1	2.00008	1.00008	1
2	1	6.00022	3.00013
3.0001	6.00017	2.00013	3.00013
6.00022	1.00003	6.00022	2.00013
2.0001	1.00003	2.00013	2.00013
1	1.00005	10.0003	2.00008
4.00012	1.00005	6.00018	3.00008
6.00022	4.00005	1.00005	3.00008
2.00008	2.00005	7.00022	1.00005
2	0.999967	6.00018	1.00005
1	4.00017	1.00003	1
2.00005	1.00008	4.0001	1
6.00018	1.00003	12.0003	1
3.0001	1.00008	23.0008	1
1.00005	4.00017	8.00027	1
8.00022	6.00022	7.00022	1
5.00013	1.00008	6.00018	1
2.00005	2.00008	4.00008	1.00008
5.00013	1.00003	1.00003	2.00013
6.00013	1.00003	9.00025	2.00013
2.00008	1	29.0008	1.00008
3.00003	1.00005	2.00005	5.00022
1	1.00005	1	1.00008
2	1	8.00025	1.00008
3.00008	3.00008	1	12.0004
1	3.00008	0.99955	8.00035
2.00003	1.00012	2.99963	2.00013
5.00013	1.00005	1.00003	1.00008
1	1	2.00008	1.00008
10.0003	1	5.00017	1.00008
1.00003	1.00008	5.00013	4.00017
1.00005	3.00008	22.0007	9.00035
1	2.00008	28.0008	2.00013
1	8.00155	4.00018	2.00003
1.00005	2.00008	1.00008	1
1.00005	1.00008	1.00008	4.00018
2.00005	11.0003	3.00008	6.00022
6.00017	1	2	5.00013
1.00005	1	8.00018	0.999967
1.00005	4.00013	2	6.00013
2.00003	4.01508	7.00022	3.00005
3.00008	3.00013	1	0.999967
3.00008	2.01467	12.0004	1
4.00012	1.98508	1.00008	4.00008
4.00012	1.98508	1	9.0003
3.00008	0.9987	3.00008	2.00003
3.00008	4.00018	7.00022	2.00003
1	1.00005	12.0003	0.999967
1.00003	1.00005	1	0.999967
1.00003	1	5.00013	2.0001
1.00003	3.0001	5.00013	3.00017
3.00008	3.00003	5.00013	2.00013
1.00003	1	19.0007	1.00013
4.00003	1	13.0004	1.00013
5.00013	3.00013	1.00005	1
1.00003	2.00005	2.00005	8.00022
1.00005	3.00005	19.0007	2.00008
23.0007	1	13.0004	1.00005
2	1.00005	1.00008	1.00005
4.00008	1	5.00022	2.00005
3.00012	5.00013	18.0005	14.0004
2.00008	1.00003	1.00002	2
3.00008	2.00005	27.0008	3.00008
3.00008	6.00017	2.00005	1
10.0002	1.00002	8.00022	2
7.00018	1.00002	1	2.00005
11.0003	1.00003	1.00005	5.00017
5.00017	1.00003	6.00018	2.00005
1.00005	2.00008	12.9999	3.00013
15.0004	3.00008	3.00005	1.00005
2.00013	1.00008	1	1.00005
7.00022	2.00008	3.00013	3.00013
3.00012	2.00008	3.0001	4.0001
3.00003	6.00018	5.00017	1.00005
4.00008	2.00005	4.00008	1.00005
6.00017	3.0001	1.00003	1.00005
1	2.00005	12.0004	2
3.00013	0.99995	8.00027	12.0003
1.00005	2	1.00005	0.999967
6.00022	3.00003	2.00005	4.0001
1	2.00008	10.0003	2.00002
1	1.00003	6.00022	1.00005
2.00013	6.00013	1.00005	1.00005
1.00005	1	6.00027	1.00005
	1.00003	2.00005	4.00013
4.0002	1.00005	5.00018	1.00003
2.00012	1.00005	1.00003	1.00005
4.0002	1.00005	1.00003	8.00022
1.00012	3.00013	2.0001	3.00008
8.0003	5.00013	1.0001	2.00003
1.00012	3.00013	1.0001	2.00003
1.00012	0.99995		2.00003
1	1.00003		1
2.00008	2.00012		1.00003
6.00022	2		3.00012
3.00005	2.00005		1.00005
2.00005	1.00005		1.00003
7.00018	1		3.00022
1.00005	1		3.00022
3.00008	2.00003		3.00005
1.00005	2.00005		1.00005
1.00005	2.00005		4.00013
2.00005	2.00005		1.00008
9.00022	2.00012		2.00005
2	1		5.00013
2	1		2.00003
1	2.00005		5.00008
1	5.00013		4.00008
1	1.00003		3.00008
3.00008	1.00003		3.00008
1	1.00005		9.0003
1	3.00005		1
4.00013	1.00005		1
2.00008	3.00005		2.00005
1.00008	1		3.00013
2.00008	1		1.00005
3.00013	1.00005		14.0004
1	2.00008		1
1	5.00013		14.0004
1	1.00005		1
1.00005	2.00003		2.00005
1.00005	1.00005		4.00013
7.00022	1		4.00013
1.00003	2.00003		3.00013
1	1.00003		2.00008
10.0003	2.00008		7.00022
3.00008	3.00013		1.00008
1	1.00005		1.00008
1.00005	1.00005		9.00025
1.00005	1.00005		1.00008
15.0004	1.00005		2.00005
7.00027	4.00018		1
2.00008	1.00005		1
1.00003	1.00005		1
1.00003	1.00005		3.00008
1.00003	5.00013		12.0003
2.00005	2.00005		6.00017
1.00005	1		1.00005
1	1.00005		1.00005
1	2.00008		5.00012
4.00013	3.0001		11.0003
1	0.999967		0.99995
2	0.999967		1.00005
2	1.00008		9.00027
3.00005	1.00008		2.00003
3.00005	1		3.00008
3.00013	1.00003		7.00018
3.00013	1.00005		1
2.00005	1.0005		1
4.00013	1.0005		2.00005
1			3.0001
1.00005	1		3.0001
1.00005	4.00013		1.00005
1.00005	5.00017		3.0001
1.00005	3.00058		2.00005
2.00008	1.99953		1.00005
2.00008	15.0004		2.00005
4.00012	12.0003		5.00013
5.00013	5.00013		5.00013
1.00003	3.00008		3.00013
5.00017	18.0005		1
2.00003	3.00008		4.00008
1.00003	2.00008		1
3.0001	2.00003		3.00008
1	2.00003		1.00008
2.00005	1.00008		3.00008
1	8.00027		1.00008
4.00013	2.99962		2
1	1		1
1.00005	3.00008		1
4.00008	1		1
1.00005			1
2.00008	2.00008		1
3.00003	5.00017		10.0003
1.00003	2.00008		4.00017
3.00003	4.00013		2.00008
1.00003	25.0007		2.00008
1.00003	18.0005		1.00008
2	7.00025		9.0003
3.00003	1.00005		21.0007
3.00003	2.00012		1.00008
0.999967	1.00003		1
1.00003	1.00003		11.0003
1.00003	3.00013		4.00013
1.00003	4.00013		5.00018
1.00003	3.00013		2.00008
1.00012	1		5.00018
4.00017	6.00008		1.00008
4.00017	3.00008		2.00005
1.00012	7.00022		1.00005
6.00022	5.00013		1.00005
2.00013	9.00022		1
3.00017	22.0007		1
2.00013	4.00005		3.00005
1.00002	15.0005		2.00005
1	2.00005		11.0003
1.00005	6.00013		2.00003
4.00012	1.00003		3.00008
1	7.00022		1
1	6.00017		6.0002
7.00022	6.00022		1.00005
2.00008	2		1
2.00008	4.00008		2.00003
6.00018	24.0007		14.0004
1.00005	3.00008		5.00013
7.00022	2.00008		3.00012
1.00003	1.00005		1.00003
2.00005	5.00017		1.00003
3.00005	8.00017		1.00003
7.00013	3.00008		4.00013
3.00005	2		2.00008
5.00013	1.00008		2.00008
5.00012	4.00008		3.0001
3.00012	0.99995		5.00013
1.00003	1.00017		3.0001
2.00008	1.99997		2.00002
3.00003	1.99997		7.00018
3.00003	8.0001		2.00002
3.00003	8.00018		13.0004
23.0007	5.00013		2.00008
1	0.999967		3.00008
2.0001	5.00008		2.00008
1	5.00008		2.00008
1	2.00005		14.0004
2.0001	4.00008		10.0008
1.0001	3.00008		7.00022
2.0001	3.00008		1.00008
1.0001	2.00003		1.00008
1	2.00003		1.00008
3.00003	1		5.00013
2.00003	1		1
12.0003	3.00008		2.00008
6.00008	10.0003		3.0001
1.00008	1.00008		7.00017
1.00005	1.00008		1
7.00022	14.0004		3.00005
1	3.00005		1
5.00013	4.00008		1
1	2		4.00013
1	6.00022		2.00008
2.00008	1.00005		1
5.00022	2.00013		2.00008
7.00022	7.00022		2.00008
3.00013	7.00022		12.0004
2.00005	5.00008		1.00008
5.00013	3.00005		11.0003
1.00003	3.00005		1
6.00017	4.00013		4.00008
2.00005	5.00017		3.00008
1	8.00022		10.0003
4.00017	4.00017		2.00003
5.00017	1		7.00022
2.00008	7.00018		3.00008
17.0005	1		0.9995
2.00008	4.00013		0.9995
1.00005	1.00005		1.99955
7.00017	3.00013		3.0001
3.00003	8.00025		8.0003
1	3.0001		1.00005
3.00005	1.00005		6.00018
4.00013	15.0004		3.00013
3	4.00012		6.00017
0.99995	4.99997		7.00025
2.00003	9.00017		1.00003
1.00008	10.0003		6.00022
1.00008	12.0003		2.0001
2	7.00013		2.0001
0.999967	7.00013		2.0001
5.00013	15.0005		2.00008
3.00008	3.00017		2.00008
2.00008	8.00022		1.00008
3.0001	6.00018		3.00008
1	8.00027		4.00012
3.0001	13.0003		3.00012
8.00027	2.00003		1
2.0001	3.00008		2.00012
2.00005	16.0005		2.00012
2.00005	10.0003		1.00008
2.00005	2.00008		1.00008
6.00022	5.00013		1.00008
3.00008	2.00005		4.00017
1	5.00018		1.00008
6.00017	2.0001		1.00008
1	9.00027		5.00017
2.00003	1.00003		9.0003
2.00003	3.00003		3.00013
1.00003	5.00013		12.0004
3.00008	6.00017		6.00022
1.00003	1.00003		4.00017
1.00003	1.00005		46.0015
1.00003	2.0001		9.0003
4.00013	1.00005		4.00017
2.00005	2.00005		1.00008
2.00005	7.00022		2.00008
1	1.00005		2.00008
2.00005	4.00008		35.001
3.00013	7.0002		18.0005
3.00013	3.00003		5.00017
1.00005	1		5.00017
3.00013	5.00017		2.00008
1.00008	2.00003		4.00017
1.00008	6.0002		59.0018
1.00008	2.00013		8.00027
1.00008	1		5.00013
1	2.00005		26.0007
1	1.00008		6.00022
1	1.00008		3.00008
1	2.0001		1
1	1		1.00005
2.00008	1.00005		1.00005
5.00017	17.0005		3.00008
9.0003	1.00003		1.00003
1	2.00008		1.00003
2	4.00013		6.00017
1	1		1.00003
5.00013	1.00005		6.00017
1	2.00003		1
1.00008	5.00012		7.00022
1.00008	1.00005		1
3.00013	1.00008		4.0001
1	18.0005		2.00013
1.00005	3.00008		3.0001
2.00005	3.00008		2.00013
5.00013	5.00013		8.00025
2.00005	6.00017		9.00027
5.00013	22.0007		3.00008
3.00003	6.00013		8.00025
1	1.00003		2.00005
1	8.00022		2.00005
2.00003	4.00017		2
2.00003	9.00025		0.999967
2.00003	7.00017		0.999967
1.00003	8.00022		2
1	3.00012		0.999967
2.00013			25.0007
1.00008			3.00012
1			5.00017
1			3.00013
4.00008			7.00018
3.00005			3.00013
1.00005			2.00008
2.00008			1.00008
1.00003			1.00008
1.00005			3
1.00005			11.0003
2.00005			1
2.00005			1
1.00008			4.00008
1.00008			2.00005
1.00008			3.00008
5.00013			28.0008
2.00005			3.00008
1.00008			0.99995
2.00003			0.99995
5.00008			3.0001
1			1.00008
2.00008			2.0001
1			3.0001
2			2.0001
1			22.0007
1.00005			1.00008
1.00053			1.00002
2.00003			3.0001
3.00008			1.00002
4.99963			1.00002
1.00005			1.00002
2.00013			4.0001
6.00017			1
2.00008			3.00008
2.00008			2.00008
2.00008			1
7.00022			2.00008
1			1.00008
1			2.00008
7.00022			8.00025
3.00005			1.00008
7.00022			16.0005
1.00003			1
2.00008			9.0003
1.00003			1.00005
2.00003			2.00005
2.00005			2.00005
1			4.00063
1			23.0007
2.00005			2.00008
1			1
1.00005			9.00025
1.00005			1
3.00005			1.00008
1			2.00058
1			3.00008
5.00012			2.00058
3.00008			1.00008
1			2
4.00012			1.0005
6.00022			3.00008
3.00012			1.0005
1.00003			0.9995
3.0001			2.99963
3.0001			0.9995
2.0001			3.00008
1.0001			2.00013
2.0001			3.00008
1			1.00008
1.00003			6.00018
4.00013			1.00005
1.00008			0.99995
1.00005			0.99995
1			8.00072
1			3.00003
1			0.99995
1			0.99995
3.00003			1.00008
4.00012			1.00008
2			1.00008
2.00012			6.00022
2.00012			4.0001
1.00008			3.0001
1.00008			3.0001
1.00008			4.0001
1			5.00013
7.00022			7.00018
1.00005			9.00023
4.00013			1
1.00005			12.0003
2.00055			1.00005
6.00022			27.0008
6.00022			1.00005
2.99958			29.0008
0.99955			1.00005
1.99958			3.00008
3.99967			1.00005
3.99967			1.00005
1			2.00003
2.00008			10.0003
17.0005			1
5.00018			1
17.0005			5.00012
17.0005			28.0008
13.0004			3.00058
17.0005			1.00003
17.0005			1.00003
8.00027			8.00022
17.0005			18.0005
17.0005			11.0003
17.0005			1.00055
7.00022			10.0003
2.00003			2.00005
10.0003			5.00018
1.00003			2.00005
7.00018			1.99953
1.00008			1.99953
1.00008			10.9999
4.00005			25.0002
3.00005			0.9995
3.00012			0.9995
2.00003			22.0007
1			1.00003
			1.00003
2.00012			4.00008
7.0003			1.00003
7.0003			1.00002
6.00022			1.00002
4.00008			9.00032
1.00003			2.0001
0.999967			4.00013
13.0003			7.00022
2.00003			4.00012
2.00003			10.0003
4.00012			7.0002
5.00017			3.00012
1.00003			8.0003
2.00008			3.00012
1			4.00008
4.00013			9.00025
1.00005			2.00003
3.00008			2.00003
2			4.00008
2.00008			7.00027
4.00008			4.00017
1.00005			6.00027
5.00013			1.00008
1			1.00008
6.00022			3.00013
5.00017			7.00027
6.00013			20.0007
1.00005			3.00013
1.00008			20.0007
7.00017			5.00017
3.00012			5.00017
1.00008			2.00008
1.00005			1
20.0005			2.00005
1			3.00008
0.999967			2.00005
11.0003			18.0005
2.00062			1.00005
2.00003			6.00022
5.00005			1.00005
0.999967			3.00008
1.00005			2.00008
6.00022			1.00005
1.99993			1.00003
			17.0005
			14.0004
			1.00003
			4.00013
			1.00003
			2.00003
			1.00003
			4.00013
			9.00027
			5.00013
			5.00013
			1.0001
			1.0001
			3.00013
			14.0004
			2.00003
			1
			6.00012
			1.00003
			2.00003
			1.00003
			7.00022
			5.00012
			13.0004
			3.00008
			12.0003
			7.00068
			12.0003
			1.00005
			1.00005
			2.00008
			3.00008
			1.00005
			6.00068
			6.00068
			2.00008
			1.00003
			2.00003
			2.00003
			10.0003
			1
			2.00005
			4.0006
			1
			6.00022
			4.00013
			2.0001
			1.00005
			2.0001
			8.00027
			2.0001
			1.00005
			2.00003
			6.00017
			1.0005
			2.00003
			6.00017
			1.0005
			4.99967
			0.999533
			0.999533
			1.99953
			0.999533
			3.00008
			4.00013
			4.00013
			1
			3.00008
			2.00008
			3.00013
			3.00013
			1
			2.00005
			1
			1
			1.00005
			1.00005
			1.00058
			10.0003
			1.00058
			9.00035
			2.00008
			5.00022
			13.0004
			5.00013
			1.00008
			12.0003
			7.00018
			4.00013
			2.00008
			10.0336
			6.01258
			2.00005
			1.00003
			1.01283
			5.02118
			4.00018
			3.00013
			2.0001
			1.00008
			1
			1
			14.0004
			1
			2.00008
			3.00005
			12.0004
			5.00017
			3.00012
			1.00003
			1.00005
			2
			2.00003
			0.99995
			11.0003
			10.0003
			2.00008
			1.00003
			3.00012
			2.00062
			0.9995
			1
			3.0001
			5.00017
			3.00012
			6.00022
			1.00005
			1
			1
			1
			1
			1.00002
			2.00008
			1.00005
			1.00003
			0.999533
			0.999533
			1.00005
			19.0007
			1.00005
			3.00008
			1
			18.0005
			3.00005
			3.00005
			3.00005
			1.00005
			2.00003
			5.00017
			15.0004
			1.00003
			1
			5.00008
			3.00003
			1
			1.00003
			2.00005
			3.00005
			7.00022
			5.00017
			2.00003
			1.00008
			2.00003
			4.00008
			4.0001
			1.00005
			7.00017
			1.00008
			6.00022
			1.00005
			2.00008
			1.00003
			1.00005
			1
			4.00008
			3.00013
			1.00005
			1.00005
			2.00003
			1.00008
			2.00008
			1.00008
			6.00022
			1.00005
			4.00005
			3.00013
			3.00053
			2.00008
			1
			2.00008
			3.00017
			1.00008
			5.00022
			2.00003
			10.0003
			1

## Sheet: Figure 5D
target 8 dpi	control 8 dpi		target 10 dpi	control 10 dpi		target 14 dpi	control 14 dpi		target 14 dpi Treg dep	control 14 dpi Treg dep
3.00013	3.00013		1.00008	10.0003		25.0008	10		3.00013	4.00013
3.00013	3.00013		5.00022	1.00008		15.0005	2		12.0004	1.00005
1.00005	2.00008		3.00005	1		20.0007	11		2.00008	3.00013
6.00067	2.0001		2.00008	4.00008		23.0007	5		1.00005	1.00005
2.00005	2.00005		2.00008	7.0003		6.00017	1		3.00013	2.00008
5.00008	6.00013		1.99997	1.00008		11.0003	5		12.0004	1.00005
1	2.00008		2.00005	5.00008		8.00025	14		13.0004	7.00025
2.00008	2.00008		0.999967	5.00008		5.00022	9		3.00013	3.00013
7.00017	2.00005		0.999967	3.00013		29.0008	24		1.00005	7.00025
1.00008	3.00013		7.00022	1.00005		33.001	4		16.0005	1.00005
1.00008	4.00017		7.00022	1.00005		1.00005	14		2.00008	3.00013
11.0003	1.00008		3.00013	1.00005		1.00005	7		5.00022	3.00013
4.00013	3.00013		1.00008	1		6.00017	11		6.0002	3.00013
4.9996	7.00025		3.00012	9.00022		18.0005	12		2.00005	5.0002
2.99955	5.00022		5.00025	1.00008		12.0004	6		3.00013	1
5.00017	6.00017		2.00017	2.00003		5.0007	2		2.00012	2.00008
5.00013	9.00027		2.00017	1.00008		10.0004	6		1	2.00008
5.00017	1		1.00008	0.99995		12.0004	5		2.00005	3.00008
3.00008	14.0004		4.00022	3.00008		68.0022	20		5.00013	5.00013
1.00005	2.00008		1.00008	1.00005		4.00008	4		7.00018	3.00008
1.00005	1.00003		1.00008	2.00003		14.0005	11		5.00018	14.0003
5.00022	15.0005		3.00012	1.00003		1.00058	5		6.00018	2.00005
3.00013	1.00005		5.00025	1.00003		4.00013	4		3.00008	1
1.00008	3.0001		1.00008	3.00008		98.0025	1		2.00005	1
2.00012	22.0006		1.00008	5.00008		5.99968	1		1	1
3.00013	1		1.00008	3.00005		33.0005	1		1.00008	8.00018
3.00013	8.00022		6.00022	2		19	1		7.00027	10.0003
1.00008	2.00008		3.00013	2.00005		5.00018	1		5.00013	1.00005
1.00008	1		5.00017	2.00005		7.00022	4		1	6.00022
1.00008	1.00008		4.00017	1.00005		3.0001	52.0017		2.00013	2.00005
4.00017	1		4.00008	2.00008		0.99995	1.00008		20.0007	1
3.00013	2		2.00005	1		4.00008	6.00022		2.00005	3.00013
1.00008	3.0001		2.00005	6.00017		3.00013	2.00013		4.00017	3.00013
1.00008	6.00022		1.00003	1.00003		2.00013	6.00022		10.0003	2.00013
1.00008	2.0001		2.00003	1.00003		3.00013	2.00013		7.00022	2.00013
3.00013	1		1	1.00005		3.00013	10.0003		1	2.00008
11.0004	4.00012		3.00005	1.00005		30.001	6.00018		1	3.00008
2.00012	6.00022		2.00005	4.00005		10.0003	1.00005		3	3.00008
6.00022	2.00008		2.00005	2.00005		11.0003	7.00022		2.00003	1.00005
1.00008	2		2.00005	0.999967		1	6.00018		1	1.00005
1.00008	1		1	4.00017		2.00003	1.00003		1.00003	1
5.00022	2.00005		3.00013	1.00008		15.0004	4.0001		4.00008	1
1.00008	6.00018		6.00018	1.00003		91.0028	12.0003		8.00022	1
4.00017	3.0001		1.00005	1.00008		3.00013	23.0008		6.00013	1
1.00008	1.00005		1.00005	4.00017		4.00013	8.00027		2.00008	1
1.00003	8.00022		1	6.00022		4.00013	7.00022		5.00013	1
5.00013	5.00013		2.00008	1.00008		40.0012	6.00018		1.00008	1
1.00003	2.00005		3.00003	2.00008		5.00017	4.00008		6.00017	1.00008
1.00003	5.00013		1	1.00003		7.00022	1.00003		9.00022	2.00013
1.00003	6.00013		4.00008	1.00003		4.00013	9.00025		1	2.00013
2.00005	2.00008		1	1		18.0005	29.0008		5.00017	1.00008
4.00013	3.00003		1	1.00005		1	2.00005		1	5.00022
2.00005	1		1	1.00005		1	1		2.00008	1.00008
1.00002	2		9.00025	1		61.0018	8.00025		2.00008	1.00008
5.00013	3.00008		4.00013	3.00008		3.0001	1		2.00008	12.0004
17.0005	1		8.00022	3.00008		14.0004	0.99955		1.00003	8.00035
2.00008	2.00003		2.00003	1.00012		44.0013	2.99963		10.0003	2.00013
3.00008	5.00013		9.00025	1.00005		31.001	1.00003		1.00005	1.00008
1.00003	1		6.00017	1		7.00022	2.00008		1	1.00008
11.0003	10.0003		3.00008	1		7.00022	5.00017		19.0007	1.00008
4.00012	1.00003		1.00008	1.00008		14.0004	5.00013		8.0003	4.00017
1.00003	1.00005		1.00008	3.00008		5.00018	22.0007		6.00022	9.00035
5.00017	1		2.00003	2.00008		14.0004	28.0008		11.0003	2.00013
1.00003	1		2	8.00155		3.00003	4.00018		1.00005	2.00003
1.00003	1.00005		3.00005	2.00008		4.00012	1.00008		5.00013	1
1.00003	1.00005		0.99995	1.00008		8.00025	1.00008		2.00008	4.00018
1.00003	2.00005		0.99995	11.0003		1.00003	3.00008		1.00005	6.00022
2.00005	6.00017		2	1		8.00025	2		1.00005	5.00013
1.00005	1.00005		2	1		5.00013	8.00018		1.00005	0.999967
1.00005	1.00005		10.0002	4.00013		4.00008	2		1.00013	6.00013
8.00027	2.00003		0.99995	4.01508		22.0007	7.00022		1.99995	3.00005
1.00005	3.00008		9.00022	3.00013		3.00008	1		7.00008	0.999967
1	3.00008		2	2.01467		21.0007	12.0004		1.00008	1
3.00008	4.00012		2	1.98508		4.00017	1.00008		8.0003	4.00008
1	4.00012		0.99995	1.98508		14.0005	1		3.00013	9.0003
1.00003	3.00008		4.00005	0.9987		2.00003	3.00008		1.00005	2.00003
1.00003	3.00008		3.00005	4.00018		7.00022	7.00022		1.00005	2.00003
1.00003	1		2.0001	1.00005		13.0004	12.0003		5.00017	0.999967
6.00022	1.00003		4.00013	1.00005		27.0008	1		2.00003	0.999967
3.00008	1.00003		4.00013	1		1	5.00013		1	2.0001
1.00003	1.00003		1.00005	3.0001		4.00013	5.00013		6.00018	3.00017
1.00003	3.00008		1.00005	3.00003		6.00022	5.00013		12.0003	2.00013
1.00003	1.00003		8.00017	1		10.0003	19.0007		6.00018	1.00013
8.00022	4.00003		5.00012	1		2.00013	13.0004		1.00005	1.00013
2.00005	5.00013		1	3.00013		6.00022	1.00005		1.00005	1
3.0001	1.00003		4.00008	2.00005		5.00018	2.00005		1	8.00022
2.00005	1.00005		1.00003	3.00005		1.00008	19.0007		2.00005	2.00008
2.00005	23.0007		1.00003	1		3.00005	13.0004		1	1.00005
3.0001	2		1.00003	1.00005		8.00018	1.00008		1.00005	1.00005
2.00005	4.00008		3.00008	1		5.00008	5.00022		2.00013	2.00005
7.00018	3.00012		2.00008	5.00013		5.00008	18.0005		2.00013	14.0004
2.00005	2.00008		1.00003	1.00003		5.00008	1.00002		4.00013	2
1	3.00008		1.00003	2.00005		16.0004	27.0008		3.00008	3.00008
6.00013	3.00008		1.00003	6.00017		4.00008	2.00005		1.00008	1
3.00005	10.0002		1.00003	1.00002		3.00005	8.00022		3.00005	2
2.00005	7.00018		1.00003	1.00002		24.0007	1		1	2.00005
6.00013	11.0003		1.00005	1.00003		9.0003	1.00005		3.00005	5.00017
1	5.00017		3.00008	1.00003		17.0005	6.00018		1	2.00005
1	1.00005		1	2.00008		11.0003	12.9999		2.00005	3.00013
16.0004	15.0004		7.00022	3.00008		10.0003	3.00005		5.00012	1.00005
13.0004	2.00013		2.00003	1.00008		3.00013	1		7.00013	1.00005
4.00013	7.00022		3.00008	2.00008		2.00005	3.00013		3.00008	3.00013
2.00005	3.00012		1	2.00008		3.00013	3.0001		1.00003	4.0001
3.00013	3.00003		1	6.00018		4.0001	5.00017		1.00003	1.00005
1.00005	4.00008		1.00003	2.00005		7.00022	4.00008		8.00022	1.00005
2.00008	6.00017		2.00008	3.0001		3.0001	1.00003		1	1.00005
4.00008	1		3.00008	2.00005		76.0025	12.0004		6.00018	2
5.00012	3.00013		2.00008	0.99995		3.0001	8.00027		6.00018	12.0003
3.00008	1.00005		4.00008	2		2.00005	1.00005		2.0001	0.999967
9.00025	6.00022		1.00003	3.00003		5.00017	2.00005		2.00005	4.0001
2.00008	1		1.00003	2.00008		9.0003	10.0003		5.00013	2.00002
4.00012	1		1.00003	1.00003		9.00022	6.00022		5.00013	1.00005
1.00008	2.00013		2.00008	6.00013		7.00017	1.00005		1.00005	1.00005
5.00012	1.00005		1.00005	1		0.999967	6.00027		1.00005	1.00005
2			1.00005	1.00003		5.00017	2.00005		2.00008	4.00013
3.00003	4.0002		1.00005	1.00005		1.00008	5.00018		3.00008	1.00003
5.00008	2.00012		1.00005	1.00005		15.0005	1.00003		3.00008	1.00005
4.00003	4.0002		1.00005	1.00005		36.0012	1.00003		1	8.00022
19.0005	1.00012		5.00018	3.00013		4.00008	2.0001		14.0005	3.00008
2	8.0003		1.00005	5.00013		2.00005	1.0001		1.00008	2.00003
1	1.00012		2.00005	3.00013		2.00005	1.0001		9.0003	2.00003
26.0007	1.00012		4.00013	0.99995		22.0007	5.00013		35.0012	2.00003
14.0004	1		1	1.00003		6.00013	5.00013		1.00008	1
1	2.00008		7.00017	2.00012		5.00017	19.0007		1.00008	1.00003
11.0003	6.00022		1	2		2.00003	13.0004		19.0007	3.00012
2.00003	3.00005		3.00005	2.00005		4.00008	1.00005		1.00008	1.00005
2.00003	2.00005		4.00013	1.00005		4.00008	2.00005		35.0012	1.00003
3.00008	7.00018		1	1		19.0007	19.0007		3.00008	3.00022
2.00003	1.00005		1	1		4.00017	13.0004		1.00008	3.00022
25.0007	3.00008		1	2.00003		18.0005	1.00008		1	3.00005
2.00003	1.00005		15.0005	2.00005		8.00025	5.00022		32.001	1.00005
1	1.00005		6.00022	2.00005		19.0007	18.0005		1	4.00013
1	2.00005		1.00008	2.00005		7.00022	1.00002		12.0003	1.00008
4.0001	9.00022		1.00008	2.00012		15.0005	27.0008		5.00013	2.00005
1	2		1	1		2.00008	2.00005		3.0001	5.00013
1	2		4.00008	1		15.0004	8.00022		1	2.00003
7.00022	1		1	2.00005		3.00005	1		2.00003	5.00008
4.0001	1		2.00003	5.00013		2.00005	1.00005		1.00003	4.00008
4.0001	1		1	1.00003		18.0007	6.00018		2.00008	3.00008
1.00005	3.00008		1	1.00003		15.0004	12.9999		1	3.00008
1.00005	1		1.00003	1.00005		26.0008	3.00005		6.00013	9.0003
1.00005	1		2.00008	3.00005		9.00022	1		1.00005	1
6.00022	4.00013		1.00003	1.00005		3.00012	3.00013		1.00003	1
1.00005	2.00008		1.00003	3.00005		3.00013	3.0001		2.00002	2.00005
1.00005	1.00008		1.00003	1		21.0007	5.00017		1.00002	3.00013
4.00017	2.00008		1.00005	1		8.00027	4.00008		2.00008	1.00005
3.00008	3.00013		0.999967	1.00005		5.00013	1.00003		2.00008	14.0004
1.00005	1		0.999967	2.00008		6.00017	12.0004		4.00012	1
1.00005	1		0.999967	5.00013		1.00003	8.00027		1.00008	14.0004
2.00005	1		4.00017	1.00005		5.00013	1.00005		3.00012	1
1.00005	1.00005		1.00008	2.00003		1.00003	2.00005		6.00022	2.00005
3.00008	1.00005		0.999967	1.00005		6.00018	10.0003		1.00008	4.00013
2.00003	7.00022		1.00008	1		2.00008	6.00022		4.00013	4.00013
1	1.00003		1.00008	2.00003		3.00005	1.00005		2.00008	3.00013
2.00003	1		3.00017	1.00003		1.00005	6.00027		6.00018	2.00008
1	10.0003		1.00008	2.00008		1.00005	2.00005		3.0001	7.00022
3.00012	3.00008		1	3.00013		7.00022	5.00018		5.00018	1.00008
1.00003	1		3.00005	1.00005		9.00027	1.00003		1.00005	1.00008
1.00003	1.00005		6.00013	1.00005		1.00003	1.00003		4.00013	9.00025
1.00003	1.00005		1	1.00005		3.00003	2.0001		1.00005	1.00008
2.00012	15.0004		5.00013	1.00005		44.0013	1.0001		1.00005	2.00005
2.00012	7.00027		4.00008	4.00018		2	1.0001		2.00005	1
7.00018	2.00008		0.999917	1.00005		4.00008			5.00067	1
2.00008	1.00003		1.99997	1.00005		52.0015	1		13.0004	1
1.00008	1.00003		0.999917	1.00005		2	1		4.00062	3.00008
2.00008	1.00003		2.00005	5.00013		3.00005	5.00013		7.00022	12.0003
1.00008	2.00005		1	2.00005		14.0004	131.004		10.0003	6.00017
1	1.00005		9.05738	1		0.999967	41.0012		1	1.00005
9.00018	1		1.00008	1.00005		2	2.00008		1.99955	1.00005
1	1		1.01525	2.00008		7.00018	23.0007		7.99972	5.00012
1	4.00013		1.99867	3.0001		11.0003	10.0003		0.9995	11.0003
5.00013	1		5.06935	0.999967		23.0008	1.00005		4.00013	0.99995
3	2		5.06935	0.999967		4.00017	6.0002		6.00022	1.00005
1	2		1.01418	1.00008		11.0004	5.00017		1.00008	9.00027
1	3.00005		2.03067	1.00008		30.001	4.00012		1.00008	2.00003
1	3.00005		1.01433	1		5.00018	4.00017		2.00008	3.00008
1	3.00013		1.01208	1.00003		1.00005	56.0017		4.00012	7.00018
2	3.00013		1.01208	1.00005		6.00022	4.00013		2	1
2	2.00005		1.97283	1.0005		23.0007	4.00008		1.00003	1
3.00005	4.00013		8.93655	1.0005		4.00013	9.00022		1.00008	2.00005
2	1		2.00272			4.00013	3.00013		16.0005	3.0001
1	1.00005		1.0165	1		12.0003	7.00022		1.00008	3.0001
1	1.00005		0.986033	4.00013		14.0004	2		1.00008	1.00005
4.00013	1.00005		0.986	5.00017		22.0007	23.0007		10.0004	3.0001
1	1.00005		0.986	3.00058		8.00027	1.00003		3.00013	2.00005
10.0003	2.00008		2.95895	1.99953		1.00005	41.0012		3.00013	1.00005
1	2.00008		0.986367	15.0004		10.0003	6.00022		2.00008	2.00005
1	4.00012		1.98058	12.0003		50.0015	2.00003		1.00008	5.00013
2.00005	5.00013		2.98058	5.00013		6.00022	11.0003		59.0018	5.00013
4.0001	1.00003		2.99517	3.00008		5.00018	2.00008		3.00013	3.00013
1	5.00017		2.00055	18.0005		3.00008	12.0003		4.00017	1
4.0001	2.00003		1.00008	3.00008		28.0008	5.00018		1.00008	4.00008
5.00018	1.00003		2	2.00008		3.00008	12.0003		15.0005	1
1	3.0001		1	2.00003		1.00003	17.0005		2.00008	3.00008
1.00005	1		3.01367	2.00003		6.00017	7.00022		1.00008	1.00008
2.00013	2.00005		2.00042	1.00008		4.00013	1.00008		2.00008	3.00008
4.00018	1		0.999717	8.00027		9.00072	17.0005		26.0008	1.00008
1.00008	4.00013		1.01495	2.99962		3.0001	3.00008		7.0003	2
2.00005	1		3.00003	1		17.0005	3.00008		44.0013	1
2.00005	1.00005		7.00022	3.00008		5.00013	5.00017		47.0015	1
5.00013	4.00008		1.01495	1		7.00022	90.0027		31.001	1
1.00008	1.00005		0.986383			4.00013	6.00018		6.00022	1
8.00022	2.00008		0.986383	2.00008		2.0001	77.0022		1	1
13.0003	3.00003		2.99878	5.00017		7.00068	8.00027		5.00013	10.0003
3.00005	1.00003		4.00013	2.00008		2.0001	51.0015		1	4.00017
5.00008	3.00003		3.0001	4.00013		11.0003	2.00008		2.00005	2.00008
0.999967	1.00003		6.00022	25.0007		14.0004	19.0005		4.00008	2.00008
3.00008	1.00003		2.0001	18.0005		5.00017	12.0004		1	1.00008
2.00008	2		1.00008	7.00025		4.00012	1.00003		1.00005	9.0003
1.00008	3.00003		1.00005	1.00005		16.0005	1.00003		8.00025	21.0007
9.00025	3.00003		2.00005	2.00012		20.0007	11.0003		1.00003	1.00008
8.00022	0.999967		3.00005	1.00003		16.0005	5.00017		56.0017	1
12.0003	1.00003		1.00005	1.00003		18.0005	3.00013		1.00003	11.0003
1.00008	1.00003		3.00008	3.00013		22.0007	6.00017		6.00017	4.00013
7.00022	1.00003		4.00008	4.00013		43.0013	4.00008		1	5.00018
1	1.00003		2.00005	3.00013		9.00027	2		1	2.00008
4.00008	1.00012		1.00002	1		1	19.0007		1	5.00018
4.00008	4.00017		1.00003	6.00008		1.00008	8.0003		3.00013	1.00008
1	4.00017		2.00008	3.00008		3.00013	51.0015		2.00005	2.00005
4.00008	1.00012		9.0003	7.00022		17.0005	11.0003		6.00022	1.00005
11.0003	6.00022		1	5.00013		13.0004	0.999967		5.00013	1.00005
1	2.00013		7.00018	9.00022		21.0007	1.00008		3.00013	1
6.00013	3.00017		1	22.0007		5.99975	2		1	1
1	2.00013			4.00005		6.99975	2.00005		3.00013	3.00005
10.0003	1.00002		26.0008	15.0005		27.0003	2.00008		1.00005	2.00005
1	1		26.0008	2.00005		38.0007	3.00008		2.00013	11.0003
1	1.00005		7.00022	6.00013		6.99975	1.00005		1.00008	2.00003
2.00003	4.00012		13.0009	1.00003		3.00013	5.00008		2.00005	3.00008
9.00025	1		28.0008	7.00022		12.0003	69.002		6.00022	1
2.00008	1		1	6.00017		10.0003	1		18.0005	6.0002
7.00022	7.00022		2.00058	6.00022		1.00003	3.00008		1.00008	1.00005
5.00013	2.00008		4.00017	2		2.00005	3.00008		0.999967	1
8.00022	2.00008		4.00058	4.00008		8.00022	1		3.00008	2.00003
2.00005	6.00018		11.0003	24.0007		2.0001	3.00003		0.999967	14.0004
1.00005	1.00005		16.0004	3.00008		1.00002	47.0013		3.00008	5.00013
1.00005	7.00022		1.00003	2.00008		14.0004	9.00022		1.00003	3.00012
1.00005	1.00003		1	1.00005		37.0012	6.00017		2.00012	1.00003
2.00005	2.00005		3.00063	5.00017		1.00002	6.00017		3.00012	1.00003
3.0001	3.00005		9.99977	8.00017		1.00002	6.00017		1.00008	1.00003
9.00027	7.00013		3.00005	3.00008		1.00002	6.00022		1.00008	4.00013
1	3.00005		3.00013	2		3.00012	18.0005		3.00013	2.00008
2.00005	5.00013		1	1.00008		3.00012	27.0008		3.00013	2.00008
1	5.00012		1	4.00008		1.00008	7.00017		2.00008	3.0001
2.00005	3.00012		2.00008	0.99995		5.00008	13.0004		2.00008	5.00013
2.00005	1.00003		1.00008	1.00017		11.0003	3.00005		1	3.0001
1.00005	2.00008		1.00008	1.99997		3.00003	1		4.00008	2.00002
3.00008	3.00003		6.00017	1.99997		3.00003	1		3	7.00018
1.00005	3.00003		4.00008	8.0001		3.00003	46.0012		1	2.00002
4.00013	3.00003		3.00008	8.00018		7.00022	3.00003		12.0009	13.0004
3.00008	23.0007		3.00008	5.00013		20.0007	9.00022		2	2.00008
1	1		5.00018	0.999967		23.0007	4.00017		2	3.00008
1	2.0001		2.0001	5.00008		2	1.00005		4.0001	2.00008
1	1		1.00008	5.00008		6.00018	2.00003		7.00018	2.00008
3.00008	1		1.00008	2.00005		30.0008	10.0003		28.0008	14.0004
2.00003	2.0001		5.00018	4.00008		11.0003	5.00013		0.99995	10.0008
1.00003	1.0001		8.00018	3.00008		8.00022	8.00027		1.00008	7.00022
4.00012	2.0001		10.0008	3.00008		1	7.00018		12.0004	1.00008
1.00003	1.0001		3.00005	2.00003		7.00022	1.00008		1.00008	1.00008
4.00012	1		1.00008	2.00003		2.00005	47.0013		3.0001	1.00008
4.00012	3.00003		4.00008	1		10.0003	5.00017		1.00008	5.00013
1.00003	2.00003		2.00008	1		12.0004	11.0003		2.0001	1
3.00008	12.0003		1.00058	3.00008		27.0008	9.0003		5.00018	2.00008
3.00008	6.00008		11.0003	10.0003		17.0005	2.00003		2.0001	3.0001
3.00008	1.00008		2.00005	1.00008		5.00018	20.0007		2.0001	7.00017
2.00005	1.00005		5.00013	1.00008		19.0007	16.0005		5.00018	1
1.00005	7.00022		3.00005	14.0004		1.00005	2.0001		7.00018	3.00005
3.00008	1		3.00005	3.00005		1.00005	8.00022		1.00002	1
1	5.00013		2.00005	4.00008		1.00005	6.00012		11.0004	1
2.00003	1		10.0003	2		2.00008	4.00008		36.0012	4.00013
2.00003	1		3.00058	6.00022		1.00008	1		3.00012	2.00008
1	2.00008		3.00008	1.00005		12.0004	6.00018		1.00008	1
2.00003	5.00022		2.00058	2.00013		8.00022	3.00008		4.00017	2.00008
1.00003	7.00022		1.00005	7.00022		4.00008	1.00013		1.00008	2.00008
1.00003	3.00013		11.0003	7.00022		7.00013	2.00008		1	12.0004
1.00003	2.00005			5.00008		11.0003	1.00013		2.00003	1.00008
1.00003	5.00013		11.0003	3.00005		3.00008	6.00022		9.00025	11.0003
1.00003	1.00003		2.00008	3.00005		3.00008	4.00005		4.00063	1
1.00003	6.00017		2.00008	4.00013		6.00013	4.00013		8.00022	4.00008
1.00003	2.00005		8.00013	5.00017		1.00003	6.00017		3.00013	3.00008
1.00003	1		6.00022	8.00022		5.00013	6.00022		10.0003	10.0003
1.00003	4.00017		9.00022	4.00017		10.0003	3.00013		7.00017	2.00003
2.00008	5.00017		33.0008	1		2.00008	2.00005		1.00008	7.00022
10.0003	2.00008		4.00008	7.00018		4.00008	3.00013		3.00008	3.00008
3.00013	17.0005		1.00008	1		2.00008	11.0003		2	0.9995
11.0004	2.00008		14.0004	4.00013		2.00008	1.00008		2	0.9995
2.00013	1.00005		3.00005	1.00005		10.0003	3.00005		0.9995	1.99955
9.0003	7.00017		12.0003	3.00013		1.00003	9.00022		1.00008	3.0001
1.00008	3.00003		4.0001	8.00025		8.00025	1		5.00013	8.0003
47.0013	1		2.00005	3.0001		2	3.00008		4.00008	1.00005
1.00008	3.00005		2.00005	1.00005		12.0004	2.00008		1.00008	6.00018
9.0003	4.00013		0.99995	15.0004		3.0001	2.00008		2.00008	3.00013
76.0022	3		4.00013	4.00012		0.999967	2.00008		3.00013	6.00017
2.00013	0.99995		3.00013	4.99997		1.00005	1		1.00008	7.00025
6.00017	2.00003		1.99997	9.00017		3.00013	1		4.00018	1.00003
15.0005	1.00008		1	10.0003		13.0005	8.00025		5.00018	6.00022
11.0004	1.00008		1	12.0003		11.0003	11.0003		13.0004	2.0001
28.0008	2		2	7.00013		1.00008	1.00008		1	2.0001
3.00013	0.999967		1	7.00013		4.00017	4.00013		13.0003	2.0001
3.00008	5.00013		1	15.0005		2.00008	4.00013		4.0001	2.00008
1.00005	3.00008		6.00018	3.00017		4.00017	2.00017		8.00023	2.00008
3.00003	2.00008		1.00008	8.00022		16.0005	1.00008		3.00058	1.00008
4.00003	3.0001		1.00008	6.00018		4.00012	2.00003		1.00003	3.00008
3.00003	1		1.00008	8.00027		1	0.99995		1.00003	4.00012
9.00075	3.0001		7.00013	13.0003		3.00008	2.00003		1.00003	3.00012
1.00003	8.00027		2.00005	2.00003		11.0003	3.00003		3.00008	1
2	2.0001		4.00008	3.00008		4.00012	1.00008		3.00008	2.00012
2.00005	2.00005		2.00003	16.0005		19.0007	4.00005		1.00055	2.00012
3.00008	2.00005		1.00003	10.0003		11.0003	2		2.99955	1.00008
1.00005	2.00005		24.0008	2.00008		3.00008			3.99963	1.00008
52.0015	6.00022		23.0007	5.00013		17.0005	1.00005		1.00003	1.00008
2.00008	3.00008		31.0008	2.00005		7.00017	4.00008		19.001	4.00017
7.00022	1		4.00017	5.00018		3.00008	5.00017		2.00005	1.00008
8.0003	6.00017		1	2.0001		15.0004	1.00008		8.00025	1.00008
5.00068	1		19.0005	9.00027		1	9.0003		23.0007	5.00017
2.00005	2.00003		13.0004	1.00003		15.0004	1.00003		1.00008	9.0003
3.00013	2.00003		11.0002	3.00003		1	32.001		7.0002	3.00013
14.0004	1.00003		5.00008	5.00013		2.00005	11.0004		7.0002	12.0004
1	3.00008		1.00003	6.00017		2.00005	7.00022		1.00008	6.00022
5.00013	1.00003		1.00002	1.00003		1	2.00012		4.00012	4.00017
4.00063	1.00003		1	1.00005		8.00027	7.0002		0.99995	46.0015
2.00008	1.00003		1.00003	2.0001		7.00027	19.0005		1.00008	9.0003
3.00058	4.00013		1.00003	1.00005		3.00013	4.00013		2.00005	4.00017
8.00068	2.00005		9.00027	2.00005		6.00022	0.99995		6.00018	1.00008
11.0003	2.00005		5.00013	7.00022		4.00018	13.0004		4.00008	2.00008
10.0003	1		1.00003	1.00005		1.00005	3.00013		18.0005	2.00008
1.99955	2.00005		14.0004	4.00008		5.00017	3.00008		3.00013	35.001
8.99977	3.00013		18.0005	7.0002		3.00003	1.00003		1.00003	18.0005
1.99955	3.00013		3.0001	3.00003		12.0003	1.00005		17.0005	5.00017
1.00005	1.00005		4.00012	1		13.0004	5.00013		3.0001	5.00017
2.99953	3.00013		2.00005	5.00017		8.00022	8.00022		16.0005	2.00008
2.99953	1.00008		2.00003	2.00003		2	8.00022		1	4.00017
3.99958	1.00008		3.00003	6.0002		12.0004	1.00003		9.00027	59.0018
8.99972	1.00008		3.00012	2.00013		4.00013	2.00008		16.0005	8.00027
8.00022	1.00008		2.00008	1		1.00005	5.00013		1	5.00013
2.00003	1		2.00008	2.00005		8.00017	14.0004		2.0001	26.0007
2	1		5.00018	1.00008		10.0003	35.001		1.0001	6.00022
33.001	1		2.00008	1.00008		4.00008	23.0007		10.0003	3.00008
18.0005	1		7.00022	2.0001		2.00003	14.0005		1	1
7.00018	1		3	1		4.00013	3.00008		1	1.00005
2.00003	2.00008		5.00013	1.00005		5.00018	8.0001		2.00003	1.00005
5.00017	5.00017		3	17.0005		2.00005	4.00017		4.00008	3.00008
16.0004	9.0003		5.00013	1.00003		1.00005	1.00005		1.00003	1.00003
20.0002	1		1.0001	2.00008		3.00005	3.00008		2.00005	1.00003
8.9998	2		1.0001	4.00013		9.0003	21.0007		4.00008	6.00017
4.0001	1		2	1		9.0003	2.00012		2.00008	1.00003
1.00005	5.00013		5.00018	1.00005		1.00005	4.00008		1.00005	6.00017
3.00005	1		2.00013	2.00003		2	9.00025		11.0003	1
3.00005	1.00008		4.00008	5.00012		6.00025	1.00003		1.00005	7.00022
3.00005	1.00008		22.0007	1.00005		6.00025	16.0005		1.00005	1
1.99997	3.00013		0.99995	1.00008		2.00008	5.00008		2.00008	4.0001
20.0005	1		6.00018	18.0005		5.0002	14.0004		11.0003	2.00013
8.00018	1.00005		15.0004	3.00008		5.0002	12.0003		6.00017	3.0001
3.00017	2.00005			3.00008		5.0002	4.00008		1.00003	2.00013
1.00003	5.00013			5.00013		1.00003	1.00003		3.00008	8.00025
8.00022	2.00005			6.00017		1	5.00017		9.00027	9.00027
1.00005	5.00013			22.0007		4.00017	8.00027		5.00013	3.00008
3.00008	3.00003			6.00013		4.00017	1.00005		5.00013	8.00025
2.00003	1			1.00003		1.00005	3.00003		8.00027	2.00005
9.00022	1			8.00022		1.00005	1		4.00013	2.00005
1.00008	2.00003			4.00017		3.00017	4.00013		1.00005	2
4.0001	2.00003			9.00025		2.00008	10.0003		1.00005	0.999967
1.00002	2.00003			7.00017		1.00008	8.0003		2.0001	0.999967
7.00018	1.00003			8.00022		1.00008	1.00005		2.0001	2
8.00025	1			3.00012		1.00008	2.00003		1.00005	0.999967
4.00012	2.00013					1.00008	3.00008		3.0006	25.0007
2.00003	1.00008					27.001			2.00055	3.00012
1.00003	1					20.0007			1.00005	5.00017
1	1					19.0007			1.00005	3.00013
4.00013	4.00008					35.0012			5.00012	7.00018
5.00013	3.00005					2.00013			0.999533	3.00013
2.00008	1.00005					50.0017			4.99967	2.00008
1.00003	2.00008					23.0007			4.00013	1.00008
1.00003	1.00003					2.00013			2.00008	1.00008
5.00017	1.00005					2.00013			2.00008	3
1.00003	1.00005					39.0012			2.00008	11.0003
1.00003	2.00005					24.0008			3.00013	1
2.00005	2.00005					79.0025			2.00005	1
23.0007	1.00008					9.00035			1	4.00008
1.00005	1.00008					3.00017			2.00005	2.00005
1	1.00008					2.00013			1	3.00008
5.00013	5.00013					3.00017			2.00005	28.0008
1	2.00005					71.0022			1.00005	3.00008
7.00018	1.00008					27.0008			1.00005	0.99995
3.00008	2.00003					1.00005			1.00005	0.99995
3.00008	5.00008					2.00008				3.0001
5.00013	1					2.00008			2.00008	1.00008
38.001	2.00008					14.0004			1.00058	2.0001
3.00003	1					4.00013			3.00017	3.0001
3.00003	2					4.00013			3.00017	2.0001
4.00008	1					25.0007			5.99963	22.0007
5.00013	1.00005					3.00005			5.99963	1.00008
5.00013	1.00053					4.00013			0.9995	1.00002
4.0001	2.00003					6.00017			0.9995	3.0001
27.0007	3.00008					3.00008			0.9995	1.00002
2	4.99963					1.00003			1.00008	1.00002
12.0003	1.00005					13.0003			3.00013	1.00002
2.00008	2.00013					76.0023			4.00013	4.0001
1.00003	6.00017					3.00005			4.00013	1
2.00003	2.00008					52.0017			5.00013	3.00008
3.00005	2.00008					4.00017			3.00005	2.00008
2.00005	2.00008					1.00008			1	1
1	7.00022					18.0007			9.00022	2.00008
1.00005	1					21.0007			2.00008	1.00008
2.00005	1					2.00005			4.00017	2.00008
7.00022	7.00022					41.0012			4.00017	8.00025
5.00013	3.00005					27.0008			1.00005	1.00008
1	7.00022					1			9.01305	16.0005
6.00013	1.00003					4.00013			4.02625	1
2.00008	2.00008					2.00008			1.00005	9.0003
4.0001	1.00003					3.00008			1.01283	1.00005
2.00008	2.00003					6.00017			1.99967	2.00005
5.00008	2.00005					54.0017			4.00018	2.00005
1.00003	1					1.00003			2.0001	4.00063
7.00017	1					5.00013			8.00027	23.0007
10.0003	2.00005					8.00022			1.00003	2.00008
1.00008	1					10.0003			4.00008	1
1.00008	1.00005					5.00013			25.0008	9.00025
0.99995	1.00005					6.00018			4.00017	1
15.0009	3.00005					15.0004			4.00013	1.00008
9.00022	1					1.00005			1.00008	2.00058
1.00008	1					10.0003			1	3.00008
1.00005	5.00012					5.00013			1.00005	2.00058
5.0001	3.00008					14.0004			1.00008	1.00008
26.0007	1					7.00022			5.00017	2
7.00017	4.00012					5.00063			1.00005	1.0005
4.00005	6.00022					3.0001			1	3.00008
1	3.00012					57.0018			0.99995	1.0005
2	1.00003					2.00008			23.0007	0.9995
1	3.0001					3.00058			1	2.99963
1	3.0001					9.0003			1	0.9995
16.0004	2.0001					3.00008			1.00003	3.00008
1.00008	1.0001					5.00017			1	2.00013
16.0004	2.0001					5.00017			3.00013	3.00008
2.00005	1					47.0015			1.00005	1.00008
9.00022	1.00003					17.0005			9.00025	6.00018
6.00013	4.00013					21.0007				1.00005
4.00008	1.00008					1.00053			1.00005	0.99995
1.00008	1.00005					18.0007			17.0005	0.99995
3.00012	1					10.0003			4.00013	8.00072
12.0003	1					8.9998			3.00005	3.00003
1	1					37.0012			1.00008	0.99995
1	1					7.00022			2.00013	0.99995
1	3.00003					1			8.00022	1.00008
4.00008	4.00012					5.00017			4.00008	1.00008
25.0007	2					6.00027			1	1.00008
5.00067	2.00012					21.0007			19.0005	6.00022
6.00022	2.00012					3.00008			1.00003	4.0001
7.00022	1.00008					1.00008			3.0001	3.0001
25.0008	1.00008					1.00008			1.00003	3.0001
22.0007	1.00008					16.0005			17.0005	4.0001
5.00017	1					8.00018			3.00005	5.00013
3.00008	7.00022					2.0001			17.0005	7.00018
3.99958	1.00005					1			6.00022	9.00023
1	4.00013					8.00027			8.0003	1
10.0003	1.00005					3.0001			1	12.0003
2.00002	2.00055					3.0001			1.00022	1.00005
4.00005	6.00022					2.0001			0.999883	27.0008
16.0004	6.00022					14.0003			3.00013	1.00005
4.00017	2.99958					18.0005			2.00003	29.0008
2.00003	0.99955					17.0005			7.00022	1.00005
2.00008	1.99958					3.00008			1.00005	3.00008
1	3.99967					6.00022			1.00005	1.00005
12.0004	3.99967					2.00012			1.00005	1.00005
2.00013	1					5.00018			1	2.00003
1.00005	2.00008					6.00022			1	10.0003
1.00005	17.0005					28.0008			2.00017	1
1.00005	5.00018					3.0001			11.0003	1
11.0003	17.0005					9.00022			2.00008	5.00012
2.00003	17.0005					2.00005			6.00013	28.0008
1	13.0004					3.00008			2.00012	3.00058
2	17.0005					9.00022				1.00003
8.00027	17.0005					3.00008				1.00003
1	8.00027					9.00025				8.00022
2.00005	17.0005					7.00022				18.0005
6.00013	17.0005					28.0008				11.0003
1.00003	17.0005					15.0004				1.00055
2.00008	7.00022					14.0004				10.0003
2.00013	2.00003					4.00003				2.00005
1.00008	10.0003					1.00003				5.00018
3.00005	1.00003					1.00003				2.00005
2.00008	7.00018					10.0003				1.99953
3.00005	1.00008					2.00003				1.99953
1	1.00008					1.00003				10.9999
0.999967	4.00005					9.00022				25.0002
2.00008	3.00005					8.00022				0.9995
2.00008	3.00012					4.0001				0.9995
5.00017	2.00003					1				22.0007
18.0005	1					1				1.00003
13.0003						5.00018				1.00003
2.00008	2.00012					19.0012				4.00008
15.0004	7.0003					35.0012				1.00003
1	7.0003					4.00018				1.00002
8.00022	6.00022					1.0001				1.00002
6.00017	4.00008					10.0003				9.00032
2.00008	1.00003					8.00025				2.0001
25.0007	0.999967					1				4.00013
25.0007	13.0003					1.00003				7.00022
4.00008	2.00003					7.00025				4.00012
4.00008	2.00003					1.00005				10.0003
12.0003	4.00012					32.001				7.0002
17.0005	5.00017					3.00008				3.00012
2.00008	1.00003					2.00005				8.0003
9.00025	2.00008					6.00017				3.00012
23.0007	1					3.00013				4.00008
5.00017	4.00013					9.00033				9.00025
25.0007	1.00005					14.001				2.00003
12.0003	3.00008					3.00013				2.00003
3.00008	2					17.0005				4.00008
15.0005	2.00008					1.00008				7.00027
4.00017	4.00008					2.0001				4.00017
6.00022	1.00005					9.00027				6.00027
10.0003	5.00013					1.00003				1.00008
3.00008	1					15.0004				1.00008
1.00008	6.00022					2.00003				3.00013
1.00008	5.00017					7.00022				7.00027
2	6.00013					29.001				20.0007
2	1.00005					5.00017				3.00013
6.00013	1.00008					26.0008				20.0007
4.00008	7.00017					4.00017				5.00017
22.0007	3.00012					2.00003				5.00017
8.00022	1.00008					2.00005				2.00008
5.00017	1.00005					4.0001				1
5.00017	20.0005					7.00022				2.00005
1.00005	1					13.0004				3.00008
4.00013	0.999967					2.00005				2.00005
4.00013	11.0003					3.00058				18.0005
7.00022	2.00062					8.00027				1.00005
14.0004	2.00003					5.00013				6.00022
1	5.00005					21.0007				1.00005
16.0004	0.999967					1				3.00008
2.00003	1.00005					21.0007				2.00008
2.00008	6.00022					20.0007				1.00005
8.00025	1.99993					2.99958				1.00003
3.00005	2.00005					5.99968				17.0005
16.0005	5.00013					1.99955				14.0004
4.00013	1.00003					19.0002				1.00003
9.00023	6.00017					2.99958				4.00013
14.0004	2.00005					3.00005				1.00003
2.00013	1					10.0003				2.00003
4.00017	4.00017					4.00013				1.00003
3.00012	5.00017					2.00003				4.00013
2.00003	2.00008					8.00022				9.00027
2.00003	17.0005					18.0005				5.00013
1	2.00008					1.00003				5.00013
10.0003	1.00005					1.00003				1.0001
10.0003	7.00017					7.00022				1.0001
1	3.00003					16.0005				3.00013
6.00013	1					6.00017				14.0004
7.00022	3.00005					14.0004				2.00003
8.00027	4.00013					15.0005				1
1	3					5.00008				6.00012
5.00013	0.99995					4.00008				1.00003
6.00022	2.00003					3.00003				2.00003
4.00012	1.00008					2				1.00003
5.00017	1.00008					5.00017				7.00022
4.00013	2					13.0004				5.00012
2	0.999967					4.00008				13.0004
1	5.00013					12.0004				3.00008
2.00013	3.00008					2.00008				12.0003
1.00005	2.00008					1.00003				7.00068
	3.0001					7.00025				12.0003
3.00012	1					11.0004				1.00005
3.00012	3.0001					11.0004				1.00005
3.00012	8.00027					4.00008				2.00008
1.00012	2.0001					8.00025				3.00008
3.00012	2.00005					5.00017				1.00005
1.00012	2.00005					5.00017				6.00068
2.00012	2.00005					10.0003				6.00068
5.0002	6.00022					9.00035				2.00008
5.00013	3.00008					8.00027				1.00003
5.00013	1					8.00027				2.00003
1	6.00017					8.00027				2.00003
8.00022	1					4.00008				10.0003
4.00008	2.00003					1.00008				1
5.00013	2.00003					6.00027				2.00005
2.00008	1.00003					6.00027				4.0006
2.00008	3.00008					4.00017				1
1	1.00003					5.00018				6.00022
9.00027	1.00003					4.00018				4.00013
2.00008	1.00003					2.00008				2.0001
6.00018	4.00013					3.00008				1.00005
2.00008	2.00005					3.00008				2.0001
1.00008	2.00005					1.00005				8.00027
9.00027	1					3.00013				2.0001
2.00008	2.00005					1.00003				1.00005
6.00022	3.00013					3.00013				2.00003
1.00008	3.00013					3.00013				6.00017
3.00005	1.00005					1.00003				1.0005
1	3.00013					2.0001				2.00003
1	1.00008					1				6.00017
1	1.00008					1				1.0005
3.0001	1.00008					1.0001				4.99967
15.0004	1.00008					1.0001				0.999533
3.0001	1									0.999533
12.0003	1					1.00008				1.99953
10.0003	1					1.00008				0.999533
1.00005	1					7.00027				3.00008
1.00005	1					2.00013				4.00013
6.00013	2.00008					16.0004				4.00013
1	5.00017					0.999967				1
2.00005	9.0003					3.0001				3.00008
28.0007	1					2.00002				2.00008
11.0003	2					2.00013				3.00013
3.00008	1					17.0005				3.00013
5.00013	5.00013					4.00012				1
2.00008	1					29.0008				2.00005
3.00008	1.00008					35.001				1
4.00013	1.00008					24.0007				1
1.00005	3.00013					35.001				1.00005
6.00013	1					3.00005				1.00005
1.00005	1.00005					18.0005
1.00005	2.00005					8.00013				1.00058
4.00013	5.00013					2.00005				10.0003
1.00003	2.00005					2.00005				1.00058
25.0007	5.00013					5.00018				9.00035
2.00003	3.00003					2.00005				2.00008
1.00003	1					7.00022				5.00022
1	1					6.00022				13.0004
1	2.00003					2.00008				5.00013
1.00005	2.00003					4.00013				1.00008
5.00013	2.00003					4.00013				12.0003
9.00022	1.00003					4.00058				7.00018
1.00005	1					11.0003				4.00013
2.00005	2.00013					15.0005				2.00008
1	1.00008					1.00013				10.0336
2	1					3.00008				6.01258
1	1					7.00017				2.00005
1	4.00008					3.00008				1.00003
2	3.00005					24.0002				1.01283
1	1.00005					19.0005				5.02118
1	2.00008					4.00008				4.00018
1	1.00003					24.0007				3.00013
5.00017	1.00005					6.00017				2.0001
1	1.00005					1.00003				1.00008
6.00017	2.00005					4.00013				1
1	2.00005					1.00005				1
1	1.00008					4.00008				14.0004
9.00025	1.00008					4.00008				1
1	1.00008					7.00022				2.00008
1	5.00013					1.00005				3.00005
3.00013	2.00005					5.00017				12.0004
2.00008	1.00008					1				5.00017
21.0007	2.00003					1				3.00012
8.00025	5.00008					3.00013				1.00003
2.00008	1					6.00018				1.00005
2.00005	2.00008					6.00018				2
3.00008	1					1				2.00003
2.00005	2					5.00018				0.99995
3.00008	1					3.00008				11.0003
7.00017	1.00005					4.00012				10.0003
7.00017	1.00053					7.00022				2.00008
6.00013	2.00003					33.001				1.00003
8.00022	3.00008					1.00008				3.00012
1.00005	4.99963					8.00017				2.00062
1.00005	1.00005					3.00008				0.9995
3.00008	2.00013					1.00005				1
3.00008	6.00017					1.00005				3.0001
2.00008	2.00008					9.0003				5.00017
1.00005	2.00008					7.00022				3.00012
2.00008	2.00008					3.00008				6.00022
2.00008	7.00022					10.0003				1.00005
8.00017	1					3.00005				1
2.00003	1					1				1
1.00003	7.00022					18.0005				1
3.00003	3.00005					6.00022				1
13.0003	7.00022					2.00012				1.00002
1	1.00003					6.00017				2.00008
7.00013	2.00008					14.0003				1.00005
2	1.00003					2.00008				1.00003
1	2.00003					2.00008				0.999533
3.00005	2.00005					21.0007				0.999533
1	1					2
3.00005	1					4.00008				1.00005
6.00013	2.00005					1.00005				19.0007
1	1					2.00008				1.00005
5.00013	1.00005					0.99995				3.00008
5.00013	1.00005					3.00008				1
2.00005	3.00005					3.00008				18.0005
3.00008	1					5.00012				3.00005
2.00005	1					3.00008				3.00005
1.00005	5.00012					0.99995				3.00005
1.00005	3.00008					0.99995				1.00005
2.00008	1					1.00008				2.00003
1.00005	4.00012					8.00023				5.00017
7.00027	6.00022					18.0005				15.0004
2.00008	3.00012					11.0003				1.00003
1.00005	1.00003					24.0007				1
8.00027	3.0001					3.0001				5.00008
1.00005	3.0001					6.00012				3.00003
9.0003	2.0001					1				1
14.0004	1.0001					15.0005				1.00003
7.00022	2.0001					9.00025				2.00005
1.00003	1					15.0005				3.00005
1.00003	1.00003					4.00018				7.00022
2.00008	4.00013					7.00022				5.00017
14.0004	1.00008					5.00013				2.00003
3.00008	1.00005					18.0005				1.00008
1.00003	1					12.0003				2.00003
2.00005	1					3.00012				4.00008
4.0001	1									4.0001
1.00005	1					23.0008				1.00005
1.00005	3.00003					13.0004				7.00017
5.00018	4.00012					5.00022				1.00008
6.00018	2					13.0004				6.00022
1.00005	2.00012					29.0007				1.00005
6.00018	2.00012					1.00005				2.00008
4.0001	1.00008					2.00008				1.00003
3.00005	1.00008					3.00008				1.00005
1.00005	1.00008					4.0001				1
1	1					7.00013				4.00008
4.00013	7.00022					5.00017				3.00013
7.00017	1.00005					42.0012				1.00005
4.00013	4.00013					8.00022				1.00005
1	1.00005					7.00022				2.00003
7.00017	2.00055					5.00013				1.00008
5.00013	6.00022					3.00003				2.00008
1	6.00022					2.00003				1.00008
2.00005	2.99958					1.00005				6.00022
11.0003	0.99955					13.0004				1.00005
2.00005	1.99958					18.0005				4.00005
1	3.99967					4.00017				3.00013
5.00017	3.99967					27.0008				3.00053
2.00005	1					29.0008				2.00008
1	2.00008					27.0008				1
8.0003	17.0005					2.00008				2.00008
3.00013	5.00018					3.00005				3.00017
2.00013	17.0005					5.00017				1.00008
5.00017	17.0005					3.00017				5.00022
1.00005	13.0004					8.00033				2.00003
2.00008	17.0005					6.00028				10.0003
1.00008	17.0005					6.00018				1
2.00008	8.00027					7.00022
1.00008	17.0005					0.999933
1.00008	17.0005					2.00008
3.00012	17.0005					1.00005
5.00017	7.00022					4.00017
3.00012	2.00003					13.0005
7.00025	10.0003					19.0007
1.00008	1.00003					3.00013
1	7.00018					34.001
8.00017	1.00008					2.00008
6.00017	1.00008					8.0003
2.00003	4.00005					34.001
1	3.00005					1.00005
1	3.00012					6.00022
1	2.00003					9.00035
1	1					35.001
2.00003						6.00022
4.00013	2.00012					4.00017
1.00003	7.0003					29.0008
1.00003	7.0003					10.0003
7.00017	6.00022					8.0003
1.00003	4.00008					5.00017
6.00013	1.00003					2.00008
3.0001	0.999967					3.00013
2.00005	13.0003					4.00013
1	2.00003					2.00008
2.00005	2.00003					1.00003
1	4.00012					12.0003
3.0001	5.00017					1.00003
6.00013	1.00003					3.00005
6.00013	2.00008					6.00018
6.00013	1					1
6.00013	4.00013					23.0007
4.0001	1.00005					8.00025
3.00013	3.00008					3.00013
2.0001	2					2.00005
2.00008	2.00008					2.00005
2.00008	4.00008					12.0003
1.00005	1.00005					2
3.00005	5.00013					13.0003
4.00008	1					6.00013
2	6.00022					7.00022
3.00003	5.00017					5.00013
1.00003	6.00013					3.00012
1.00003	1.00005					6.00022
2	1.00008					11.0004
3.00003	7.00017					1.00012
3.00003	3.00012					3.00002
2	1.00008					17.0005
1.00003	1.00005					4.0001
3.00003	20.0005					1
1.00003	1					1.00002
0.999967	0.999967					7.00018
2	11.0003					2.00008
2	2.00062					8.00025
2	2.00003					3.00012
2	5.00005					4.00017
2	0.999967					17.0005
1.00003	1.00005					7.00017
1.00003	6.00022					17.0005
1.00003	1.99993					2.00005
1.00003						3.00005
1.00003						4.00013
1.00003						1.00003
1.00003						1.00003
1.00003						2.00008
2.00013						4.00013
4.00017						7.00022
7.00025						5.00018
1.00012						1.00005
7.00025						3.0001
9.00033						11.0003
3.00017						4.00013
3.00017						11.0003
12.0004						5.00008
17.0005						1
4.00017						2.00005
2.00013						1.00005
8.0003						11.0003
4.00017						9.0003
3.00017						5.00013
2.00013						9.0003
3.00005						9.0003
8.00022						7.00022
10.0002						5.00013
1.00003						2.0001
2.00003						1.00008
3.00005						6.00027
18.0005						2.0001
2.00005						1.00002
1.00005						5.00018
4.00013						3.0001
4.00012						2.00008
6.00013						4.00017
2.00003						1.00003
1						2.00008
1						3.00013
1						1.00005
3.00012						2.00008
4.00013						1.00005
7.00022						18.0007
2.00008						38.0012
1.00003						30.0008
3.0001						7.0003
11.0003						1.00003
3.00005						30.0008
3.00005						3.00013
8.00017						41.0012
4.0001						27.0008
4.0001						25.0008
1.00002						2.00008
2.00002						18.0007
1						4.00017
6.00012						9.00032
1.00003						1.00005
1.00005						13.0004
9.00025						7.00022
2.00003						1.00005
7.00017						2.00008
2.00003						2.00008
1.00003						38.0012
12.0003						2.00003
5.00018						9.0003
5.00018						6.00017
1						1
6.00013						4.00013
6.00013						1
1						2
2.0001						6.00008
1.0001						8.00022
1.0001						1.00005
1.0001						4.00012
1.0001						2
4.00003						4.00008
4.00008						11.0003
6.00008						3.00013
0.99995						2.00005
3.00003						20.0007
5.00008						4.00008
0.99995						8.00022
5.00008						29.0008
5.00008						5.00013
4.00008						1
1						1
2.00008						2.00005
1						18.0005
2.00008						3.00005
1						4.00008
1.00008						15.0005
5.00022						4.00008
1.00005						10.0003
13.0004						5.00017
3.00005						2.00008
1.00005						6.00018
3.00008						4.00013
1						8.00022
1						18.0005
1						3.00005
2						6.00022
4.00008						1
3.00008						6.00025
4.00008						4.00013
1						13.0004
5.00022						5.00022
3.00013						24.0008
1						6.00018
3.00008						5.00022
8.00022						9.0003
2.00005						23.0007
1						8.00022
3.00013						7.00018
2.00008						3.00008
1.00005						3.00008
5.00013						2.00012
8.00027						2.00012
13.0004						1.00003
6.00018						6.00017
5.00013						4.00008
2.00008						20.0005
2.00008						3.00005
3.00008						9.00025
5.00013						4.00017
1.00005						8.00025
6.00018						2.0001
2.00005						2.0001
3.00005						1.00005
2						2.00008
1						15.0004
17.0005						10.0003
2						3.00008
1						1
2.00005						12.0003
7.00017						3.00003
13.0004						6.00017
8.00027						3.00008
2.00008						2.00003
1.00005						1.00003
3.00012						2.00005
1.00003						2.00005
1.00003						9.00032
1.00005						9.00032
2.00008						4.00018
1.00005						3.00013
8.00022						7.00022
4.00008						6.00018
3.00003						1.00005
1						6.00018
1						5.00013
12.0003						1
1						3.00003
3.0001						4.00008
2.0001						1
1.00002						1.00003
3.00005						3.00008
4.00008						3.0001
1.00008						3.0001
2.00003						3.0001
2.00003						1.00005
0.99995						1.00005
2.00003						2.0001
0.99995						1.00005
2.00005						2.0001
2						20.0007
0.999967						26.0008
1.00003						28.001
1.00003						6.00022
1.00008						29.001
2.00008						7.00027
1.00008						12.0004
4.00013						8.0003
1.00005						4.00018
2.00005						8.0003
1.00005						1.00008
1						2.00005
2.00003						6.00018
3.00013						12.0003
1.00005						2.00005
1.00008						1.00002
1						4.00012
1						13.0003
1.00008						1.00005
2.00008						1
1						25.0007
2						8.00025
1						1.00003
1.00008						2.00008
2.00008						1.00003
8.00022						23.0007
2.00005						23.0007
5.00017						2.00008
1.00003						8.00022
1.00003						22.0007
2						5.00017
1						11.0003
2						3.0001
2.00005						1.00005
2.00005						2.00002
1						1.00005
3.0001						0.999967
1.00008						11.0003
0.999967						2.00005
1						2.00005
2						1.00003
1						2.00003
1.00053						8.00025
7.00025						7.00025
1.00005						1
1.00008						13.0005
1						5.00022
1.00008						5.00022
8.00018						15.0005
3.00008						15.0005
1.00003						7.00027
1						4.00022
4.00012						9.0003
1.00005						5.00013
1.00005						3.00017
1						6.00022
2.00003						4.00017
2.00003						7.00022
2.00005						7.00022
3.00008						3.00025
3.00005						6.00022
3.00003						1
1						3.00005
6.00022						5.00013
5.00017						5.00013
17.0005						3.99997
1.00005						3.99997
1.00003						1.99988
1.00003						0.999917
						3.00005
12.0004						1.00008
5.00017						1.00008
14.0005						1.00008
9.0003						1
11.0003
6.00022
26.0007
1.99955
0.999967
1.00008
2.00003
8.00017
7.00022
15.0004
12.0003
5.00013
64.0018
19.0005
2.00008
11.0003
7.00022
4.00013
7.00025
7.00025
4.00017
5.00017
14.0004
1.00005
1.00003
3.00003
1
2.00005
12.0003
1.00005
1.00003
4.00008
4.00008
38.001
2
7.00018
13.0004
3.00017
8.00033
4.00005
2.00005
3.00002
5.0001
8.00017
4.00012
3.0002
16.001
4.00002
0.999917
4.00013
5.00017
7.00022
7.00017
3.00012
1.00003
6.00013
2.00005
7.00068
3
1
11.0003
1
13.0003
4.00017
2.00003
6.00017
3.00008
12.9999
1
6.00013
3.00008
5.00013
7.00018
3.00005
15.0004
3.00005
17.0005
1
10.0003
7.00022
5.00008
2
0.99995
4.00008
12.0003
2.00008
3.00013
1.00003
9.00027
7.00017
17.0005
1.00003
18.0005
1.00003
13.0004
14.0004
1.00008
2.00008
3.00005
7.00022
17.0005
21.001
16.0004
9.00027
3.00005
6.00022
1.00005
1.00008
2.00005
11.0003
1.00008
14.0004
2.00003
6.00008
0.99995
2
2.0005
0.999967
0.999967
16
1.00008
2
14.0003
4.00008
17.0005
1.0001
5.00018
9.00025
4.00008
11.0003
3.00008
3.00008
5.00013
1
3.00058
61.0018
18.0005
2.00005
0.99955
1.99958
23.0002
1.00003
20.0005
2.00008
2.00005
2.00003
1.00003
4.00017
8.00027
4.00018
9.00025
4.00008
2.00003
2.00005
2.00005
3.00008
2.00005
16.0004
2.00005
1
1
3.00058
0.999967
12.0004
17.0005
1.00062
3.00012
17.0005
12.9999
1.9995
34.0005
31.001
1
5.00013
3.00012
18.0005
3.00012
1.00008
7.00022
19.0005
2.00008
21.0005
1
1.00005
2.00003
11.0003
15.0005
1.00003
23.0007
1.00005
6.00022
1.00005
2.00005
1
12.0003
1
5.00013
7.00013
13.0004
17.0005
12.0003
2.00003
14.0003
8.00027
4.00018
8.00018
4.00017
1.00003
6.00013
5.00008
1.00012
1.00005
2.00008
1.00003
1
1

[truncated: 7 more sheets: Figure 6B, Figure 6C , Supplementary Figure 1A, Supplementary Figure 1B, Supplementary Figure 2A, Supplementary Figure 2B, Tabelle4]
